# Supplementary material for: Genome-Wide Identification of the MAPK and MAPKK Gene Families in Response to Cold Stress in Prunus mume
Source: Int J Mol Sci. 2023 May 16;24(10):8829. doi: 10.3390/ijms24108829 (PMC10218611; doi:10.3390/ijms24108829)
Supplement: Supplementary file 1 [file ijms-24-08829-s001.zip]

Archive with 4 entries (3 files):
- ijms-2209574-supplementary/
- ijms-2209574-supplementary/Figures S1-S9.pdf
- ijms-2209574-supplementary/Supplement File S1 Protein sequences of PmMAPK and PmvMAPK.pdf
- ijms-2209574-supplementary/Supplement Table.xlsx
