# Supplementary material for: Genome-Wide Identification of the MAPK and MAPKK Gene Families in Response to Cold Stress in Prunus mume
Source: Int J Mol Sci. 2023 May 16;24(10):8829. doi: 10.3390/ijms24108829 (PMC10218611; doi:10.3390/ijms24108829)
Supplement: Supplementary file 1 [file ijms-24-08829-s001.zip › ijms-2209574-supplementary/Supplement Table.xlsx]

## Sheet: Table S1
Table S1. Information for the MPK proteins used in the present study
Org_name	Gene_name	Gene_ID	Clade	CDS(bp)	N0. of amino acid	Theoretical pI	Instability Index	aromaticity	Molecular Weight(kDa)	gravy	Locus
Arabidopsis thaliana	AtMPK1	At1G10210.1	C	1126	370	6.5	43.02	0.09	94.7529	-0.21	Chr1:3349082:3351180
Arabidopsis thaliana	AtMPK2	At1G59580.1	C	1145	376	6.19	41.46	0.09	42.644	-0.23	Chr1:21884018:21886051
Arabidopsis thaliana	AtMPK3	At3G45640.1	A	1126	370	5.61	36.92	0.09	43.1242	-0.35	Chr3:16756571:16758874
Arabidopsis thaliana	AtMPK4	At4G01370.1	B	1145	376	5.74	42.13	0.1	42.7163	-0.33	Chr4:566917:570299
Arabidopsis thaliana	AtMPK5	At4G11330.1	B	1145	376	5.61	39.79	0.1	42.8513	-0.25	Chr4:6891926:6894283
Arabidopsis thaliana	AtMPK6	At2G43790.1	A	1202	395	5.28	49.19	0.09	43.2069	-0.28	Chr2:18138246:18140988
Arabidopsis thaliana	AtMPK7	At2G18170.1	C	1120	368	6.86	38	0.09	45.057	-0.21	Chr2:7907774:7910040
Arabidopsis thaliana	AtMPK8	At1G18150.1	D	1792	589	6.09	43.98	0.08	42.2985	-0.54	Chr1:6244298:6247812
Arabidopsis thaliana	AtMPK9	At3G18040.3	D	1971	648	6.53	45.75	0.09	66.2307	-0.61	Chr3:6174239:6178526
Arabidopsis thaliana	AtMPK10	At3G59790.1	A	1196	393	4.94	43.31	0.09	74.3961	-0.32	Chr3:22092400:22094403
Arabidopsis thaliana	AtMPK11	At1G01560.2	B	1123	369	6.02	45.57	0.1	45.1739	-0.32	Chr1:202111:204440
Arabidopsis thaliana	AtMPK12	At2G46070.1	B	1132	372	8.05	43.31	0.09	42.475	-0.3	Chr2:18945937:18948067
Arabidopsis thaliana	AtMPK13	At1G07880.2	B	1105	363	5.05	43.87	0.09	42.4742	-0.37	Chr1:2433896:2435858
Arabidopsis thaliana	AtMPK14	At4G36450.1	C	1099	361	6.23	39.14	0.1	42.1947	-0.21	Chr4:17210049:17211782
Arabidopsis thaliana	AtMPK15	At1G73670.1	D	1752	576	8.67	44.63	0.08	41.9751	-0.58	Chr1:27699871:27703449
Arabidopsis thaliana	AtMPK16	At5G19010.1	D	1725	567	8.96	38.48	0.09	65.2502	-0.57	Chr5:6344770:6348267
Arabidopsis thaliana	AtMPK17	At2G01450.1	D	1479	486	6.45	47.58	0.09	64.9114	-0.43	Chr2:199491:202397
Arabidopsis thaliana	AtMPK18	At1G53510.1	D	1871	615	9.24	40.26	0.09	55.4926	-0.51	Chr1:19970334:19974393
Arabidopsis thaliana	AtMPK19	At3G14720.1	D	1819	598	9.21	40.29	0.09	69.3511	-0.47	Chr3:4945601:4949042
Arabidopsis thaliana	AtMPK20	At2G42880.1	D	1843	606	9.37	38.62	0.09	67.4074	-0.44	Chr2:17840168:17844380
Oryza sativa	OsMPK3	LOC_Os03g17700.1	A	1123	369	5.48	45.58	0.09	68.7741	-0.31	Chr3:9847700:9850473
Oryza sativa	OsMPK4-1	LOC_Os10g38950.1	B	1145	376	5.96	46.01	0.1	42.995	-0.35	Chr10:20756089:20760021
Oryza sativa	OsMPK4-2	LOC_Os05g05160.1	D	1649	542	8.82	42.61	0.09	42.7721	-0.5	Chr5:2511542:2518105
Oryza sativa	OsMPK6	LOC_Os06g06090.1	A	1211	398	5.45	37.34	0.09	61.7617	-0.28	Chr6:2806543:2813004
Oryza sativa	OsMPK7	LOC_Os06g48590.1	C	1123	369	6.86	32.57	0.09	44.8575	-0.14	Chr6:29398207:29402539
Oryza sativa	OsMPK14	LOC_Os02g05480.1	C	1126	370	6.7	37.94	0.09	42.2438	-0.16	Chr2:2642977:2646360
Oryza sativa	OsMPK16-1	LOC_Os11g17080.1	D	1515	498	8.43	38.91	0.1	42.469	-0.48	Chr11:9471521:9479355
Oryza sativa	OsMPK16-2	LOC_Os08g06060.1	B	1199	394	6.41	43.06	0.09	56.9662	-0.35	Chr8:3307520:3310590
Oryza sativa	OsMPK17-1	LOC_Os06g49430.1	D	1764	580	7.01	46.27	0.08	44.5843	-0.55	Chr6:29949829:29954874
Oryza sativa	OsMPK17-2	LOC_Os02g04230.1	D	1540	506	8.32	38.3	0.09	65.9437	-0.45	Chr2:1850954:1857067
Oryza sativa	OsMPK20-3	LOC_Os06g26340.1	D	1734	570	8.76	35.06	0.09	58.2807	-0.31	Chr6:15414829:15423582
Oryza sativa	OsMPK20-4	LOC_Os01g47530.1	D	1795	590	9.27	42.2	0.09	64.523	-0.56	Chr1:27171287:27178431
Oryza sativa	OsMPK20-5	LOC_Os05g49140.1	D	1801	592	9.08	38.47	0.09	67.6817	-0.47	Chr5:28188762:28194025
Oryza sativa	OsMPK21-1	LOC_Os05g50120.1	D	1770	582	6.45	41.63	0.08	67.0077	-0.61	Chr5:28721012:28726522
Oryza sativa	OsMPK21-2	LOC_Os01g45620.1	D	1524	501	7	33.91	0.09	66.4867	-0.46	Chr1:25917623:25922978
Oryza sativa	OsMPK20-1	LOC_Os01g43910.1	D	1858	611	9.05	37.11	0.09	57.0987	-0.5	Chr1:25152102:25158379
Oryza sativa	OsMPK20-2	LOC_Os05g50560.1	D	1063	349	9.36	40.83	0.08	69.3994	-0.68	Chr5:28989786:28995672
Malus domestica	MdMPK19-2	HF03072-RA	D	1903	621	9.14	38.98	0.09	38.6161	-0.41	Chr3:33369259:33373689
Malus domestica	MdMPK3-1	HF06285-RA	A	1135	370	5.62	40.18	0.09	70.5133	-0.32	Chr11:10583058:10585070
Malus domestica	MdMPK13-1	HF06296-RA	B	1126	367	5.02	40.78	0.09	42.7325	-0.25	Chr11:10421853:10424015
Malus domestica	MdMPK5-1	HF08478-RA	B	1156	377	6.17	43.86	0.09	41.9916	-0.33	Chr6:20959559:20963089
Malus domestica	MdMPK9-2	HF09538-RA	D	3776	1233	7.44	36.52	0.1	43.0837	-0.42	Chr6:34450770:34467813
Malus domestica	MdMPK4-1	HF10300-RA	B	1144	373	6.14	47.1	0.1	138.628	-0.37	Chr1:17866616:17870434
Malus domestica	MdMPK1-1	HF13517-RA	C	1141	372	6.56	32.76	0.09	42.9765	-0.23	Chr15:1370180:1371876
Malus domestica	MdMPK4-2	HF14862-RA	B	1144	373	5.91	46.19	0.1	42.5869	-0.35	Chr7:18632767:18637023
Malus domestica	MdMPK6	HF18362-RA	A	1236	403	5.87	41.93	0.09	42.9426	-0.37	Chr2:361601:365005
Malus domestica	MdMPK5-2	HF20837-RA	B	1187	387	6.11	44.25	0.09	46.2693	-0.34	Chr14:17174442:17177903
Malus domestica	MdMPK1-2	HF21089-RA	C	1141	372	6.22	33.28	0.09	44.1758	-0.23	Chr8:1702243:1704018
Malus domestica	MdMPK9-1	HF24551-RA	D	3610	1179	7.12	34.54	0.1	42.5648	-0.46	Chr14:30373281:30388151
Malus domestica	MdMPK16-1	HF26715-RA	D	1728	564	8.81	36.45	0.09	133.414	-0.51	Chr16:15105325:15109703
Malus domestica	MdMPK7-1	HF27664-RA	C	1159	378	8.04	36.39	0.1	64.1305	-0.21	Chr2:10848042:10849528
Malus domestica	MdMPK19-1	HF28142-RA	D	1860	607	9.33	41.63	0.09	43.6031	-0.49	Chr11:38398714:38403003
Malus domestica	MdMPK20-2	HF29048-RA	D	2080	679	8.66	38.87	0.1	68.9504	-0.36	Chr17:12571705 12585090
Malus domestica	MdMPK7-2	HF31100-RA	C	1159	378	7.65	36.08	0.09	77.4279	-0.23	Chr15:21071077:21072560
Malus domestica	MdMPK20-1	HF34075-RA	D	1878	613	9.13	34.98	0.09	43.504	-0.43	Chr9:11768863:11772860
Malus domestica	MdMPK13-2	HF40423-RA	B	1147	374	5.07	41.39	0.1	69.9835	-0.29	Chr3:9202491:9204969
Malus domestica	MdMPK3-2	HF40433-RA	A	1135	370	5.83	38.23	0.09	42.9765	-0.25	Chr3:9372211:9374252
Malus domestica	MdMPK17	HF42070-RA	D	7105	2321	7.04	44.97	0.08	42.6187	-0.29	Chr13:1694288:1719589
Malus domestica	MdMPK16-2	HF43258-RA	D	1728	564	8.73	37.56	0.09	260.054	-0.48	Chr13:14908886:14913747
Prunus armeniaca	PaMPK13	PARG00839m01	B	1113	370	5.18	45.93	0.09	63.9773	-0.27	LG1:5717115:5720518
Prunus armeniaca	PaMPK3	PARG00850m01	A	1113	370	5.62	42.25	0.09	42.6385	-0.31	LG1:5848565:5851164
Prunus armeniaca	PaMPK16	PARG05595m01	D	1683	560	8.72	37.65	0.09	63.5701	-0.49	LG2:18165906:18171626
Prunus armeniaca	PaMPK19	PARG05698m01	D	1212	403	8.61	26.76	0.11	47.0552	-0.24	LG2:18944414:18948824
Prunus armeniaca	PaMPK17	PARG06809m01	D	1542	513	7.62	36.71	0.09	58.2609	-0.4	LG2:26297668:26301128
Prunus armeniaca	PaMPK1	PARG07252m01	C	1119	372	6.47	37.64	0.09	42.7149	-0.25	LG2:29163644:29166482
Prunus armeniaca	PaMPK20	PARG14184m01	D	1856	618	9.1	33.01	0.09	70.571	-0.48	LG4:9241510:9247303
Prunus armeniaca	PaMPK4-1	PARG18359m01	B	1122	373	6.08	45.79	0.1	42.8925	-0.36	LG5:17919671:17924762
Prunus armeniaca	PaMPK4-2	PARG23879m01	B	1131	376	6.21	43.66	0.1	43.2047	-0.37	LG7:9824153:9828558
Prunus armeniaca	PaMPK8	PARG25184m01	D	1881	626	6.7	41.01	0.08	70.94	-0.63	LG7:17879238:17884084
Prunus armeniaca	PaMPK7	PARG27262m01	C	1107	368	8.46	33.1	0.1	42.3638	-0.19	LG8:15831088:15834057
Prunus armeniaca	PaMPK6	PARG28241m01	A	1224	407	5.76	44.78	0.08	46.4265	-0.35	LG8:21531150:21534872
Prunus mume	PmMPK13	Pm000736	B	1135	370	5.18	45.17	0.09	42.5773	-0.25	Pm1:4461784:4464553
Prunus mume	PmMPK3	Pm000966	A	1135	370	5.62	41.58	0.09	42.6105	-0.31	Pm1:5929065:5930985
Prunus mume	PmMPK1	Pm005869	C	1141	372	6.47	37.64	0.09	42.7149	-0.25	Pm2:13426673:13428592
Prunus mume	PmMPK16	Pm008036	D	1710	558	8.45	38.33	0.09	63.2767	-0.45	Pm2:30424089:30427599
Prunus mume	PmMPK19	Pm011269	D	1829	597	9.31	35.7	0.09	67.7531	-0.4	Pm3:9959653:9963198
Prunus mume	PmMPK20	Pm014593	D	1857	606	9.11	32.9	0.09	69.0893	-0.45	Pm4:14063001:14066620
Prunus mume	PmMPK4	Pm018234	B	1144	373	6.08	46.54	0.1	42.9085	-0.37	Pm5:17007404:17011789
Prunus mume	PmMPK5	Pm023935	B	1153	376	6.01	41.11	0.1	43.1076	-0.36	Pm7:9355221:9358805
Prunus mume	PmMPK8	Pm025094	D	2506	818	8.32	45.17	0.08	92.9197	-0.72	Pm7:15979218:15985644
Prunus mume	PmMPK7	Pm026678	C	1129	368	8.46	32.87	0.1	42.3918	-0.19	Pm8:11162132:11163561
Prunus mume	PmMPK6	Pm027774	A	1248	407	5.8	43.76	0.08	46.4355	-0.35	Pm8:16998106:17001298
Prunus persica	PpMPK9	ppa002837m	D	1910	628	6.68	41.4	0.08	71.1401	-0.63	Chr5:17650631:17654904
Prunus persica	PpMPK20	ppa002953m	D	1880	618	9.1	32.61	0.09	70.595	-0.47	Chr3:13723138:13728692
Prunus persica	PpMPK17	ppa003297m	D	1786	587	6.59	41.49	0.08	66.3786	-0.45	Chr1:30055217:30059887
Prunus persica	PpMPK6	ppa006536m	A	1239	407	5.76	44.57	0.08	46.4105	-0.34	Chr7:22439450:22442626
Prunus persica	PpMPK4-2	ppa007254m	B	1145	376	6.21	42.99	0.1	43.1878	-0.34	Chr5:11191348:11195209
Prunus persica	PpMPK4-1	ppa007306m	B	1136	373	6.08	46.54	0.1	42.8243	-0.39	Chr2:18524622:18529615
Prunus persica	PpMPK1	ppa007332m	C	1132	372	6.36	37.12	0.09	42.7088	-0.26	Chr1:33034929:33037178
Prunus persica	PpMPK3	ppa007370m	A	1126	370	5.62	41.58	0.09	42.6105	-0.31	Chr6:6284824:6287237
Prunus persica	PpMPK13	ppa007376m	B	1126	370	5.23	44.43	0.09	42.4892	-0.26	Chr6:6169277:6172169
Prunus persica	PpMPK7	ppa007418m	C	1120	368	8.46	32.35	0.1	42.4058	-0.19	Chr7:17083831:17086605
Prunus salicina	PsMPK1	evm.model.Chr1.2075	C	1137	372	6.47	38.16	0.09	42.7008	-0.25	Chr1:37596587:37599481
Prunus salicina	PsMPK16	evm.model.Chr1.4494	D	1711	560	8.72	37.65	0.09	63.6001	-0.49	Chr1:13363447:13369237
Prunus salicina	PsMPK17	evm.model.Chr1.2586	D	1793	587	6.85	41.74	0.08	66.3787	-0.45	Chr1:34528170:34532964
Prunus salicina	PsMPK4-1	evm.model.Chr2.1787	B	1140	373	6.08	46.54	0.1	42.8504	-0.37	Chr2:28459353:28465959
Prunus salicina	PsMPK20	evm.model.Chr3.1839_evm.model.Chr3.1840	D	1887	618	9.1	33.32	0.09	70.6131	-0.47	Chr3:11255999:11261916
Prunus salicina	PsMPK19	evm.model.Chr4.1428	D	1860	609	9.23	35.66	0.09	69.0706	-0.43	Chr4:21209473:21214788
Prunus salicina	PsMPK6-1	evm.model.Chr4.2469	A	1244	407	5.83	44.19	0.08	46.4095	-0.34	Chr4:8507700:8510917
Prunus salicina	PsMPK4-2	evm.model.Chr5.1389	B	1149	376	6.21	44.02	0.1	43.2188	-0.37	Chr5:14493025:14497552
Prunus salicina	PsMPK9	evm.model.Chr5.181.1	D	1988	651	6.7	40.49	0.09	73.6001	-0.52	Chr5:22565981:22570877
Prunus salicina	PsMPK13	evm.model.Chr6.847	B	1131	370	5.23	44.63	0.09	42.5213	-0.25	Chr6:7462139:7464900
Prunus salicina	PsMPK3	evm.model.Chr6.855	A	1131	370	5.62	42.1	0.09	42.5964	-0.31	Chr6:7605586:7607505
Prunus salicina	PsMPK7	evm.model.Chr7.1943.2	C	1149	376	8.88	34.77	0.09	43.4072	-0.19	Chr7:23392182:23394902
Prunus salicina	PsMPK6-2	evm.model.Chr7.3022	A	1244	407	5.83	44.19	0.08	46.4095	-0.34	Chr7:29882319:29886100
Rosa chinensis	RcMPK4-1	RcHm_v2.0_Chr1g0357171	B	1140	373	5.97	42.03	0.1	42.7833	-0.32	Chr1:49590695:49596079
Rosa chinensis	RcMPK6	RcHm_v2.0_Chr2g0084991	A	1216	398	5.71	40.34	0.09	45.2492	-0.27	Chr2:572308:575995
Rosa chinensis	RcMPK7	RcHm_v2.0_Chr2g0100581	C	1131	370	8.32	35.51	0.09	42.7991	-0.25	Chr2:12489526:12492434
Rosa chinensis	RcMPK20	RcHm_v2.0_Chr2g0151501	D	1887	618	9.23	38.51	0.09	70.7332	-0.47	Chr2:69082441:69088842
Rosa chinensis	RcMPK16	RcHm_v2.0_Chr4g0418931	D	1714	561	8.73	35.98	0.09	63.7602	-0.49	Chr4:44422154:44427731
Rosa chinensis	RcMPK17	RcHm_v2.0_Chr4g0441371	D	1753	574	7.35	38.35	0.08	65.5591	-0.5	Chr4:63216076:63221296
Rosa chinensis	RcMPK19	RcHm_v2.0_Chr5g0028971	D	1860	609	9.24	32.77	0.08	69.301	-0.43	Chr5:22747359:22752286
Rosa chinensis	RcMPK3	RcHm_v2.0_Chr5g0061451	A	1131	370	5.59	41.5	0.09	42.6314	-0.29	Chr5:66928311:66931109
Rosa chinensis	RcMPK13	RcHm_v2.0_Chr5g0061751	B	1116	365	5.12	40.44	0.09	41.8074	-0.29	Chr5:67392446:67396978
Rosa chinensis	RcMPK1	RcHm_v2.0_Chr6g0301651	C	1137	372	6.09	38.68	0.09	42.6999	-0.27	Chr6:61982583:61985150
Rosa chinensis	RcMPK9	RcHm_v2.0_Chr7g0178621	D	1894	620	6.6	43.69	0.08	70.1643	-0.61	Chr7:1234596:1239387
Rosa chinensis	RcMPK4-2	RcHm_v2.0_Chr7g0196781	B	1149	376	6.28	44.25	0.09	43.2007	-0.38	Chr7:14752255:14756780
Prunus mume var. tortuosa	PmvMPK13	PmuVar_Chr1_3483	B	1135	370	5.18	45.17	0.09	42.5773	-0.25	Chr1:26582553:26585920
Prunus mume var. tortuosa	PmvMPK3	PmuVar_Chr1_3496	A	1135	370	5.62	41.58	0.09	42.6105	-0.31	Chr1:26705855:26708579
Prunus mume var. tortuosa	PmvMPK1	PmuVar_Chr2_1968	C	1141	372	6.47	37.64	0.09	42.7149	-0.25	Chr2:14262393:14265332
Prunus mume var. tortuosa	PmvMPK17	PmuVar_Chr2_2455	D	1799	587	6.86	40.61	0.08	66.3116	-0.43	Chr2:17305821:17310676
Prunus mume var. tortuosa	PmvMPK16	PmuVar_Chr2_5103	D	1698	554	8.56	38.67	0.1	62.8782	-0.46	Chr2:37239461:37242972
Prunus mume var. tortuosa	PmvMPK19	PmuVar_Chr3_1670	D	1866	609	9.29	35.71	0.09	69.1857	-0.42	Chr3:11546774:11551157
Prunus mume var. tortuosa	PmvMPK20	PmuVar_Chr4_3258	D	1878	613	9.06	33.02	0.09	69.9493	-0.47	Chr4:25469201:25475159
Prunus mume var. tortuosa	PmvMPK4	PmuVar_Chr5_2162	B	1159	378	6.08	47.22	0.1	43.5582	-0.35	Chr5:21784736:21789120
Prunus mume var. tortuosa	PmvMPK12	PmuVar_Chr7_0255	B	1153	376	6.21	44.19	0.09	43.1286	-0.37	Chr7:2386756:2389859
Prunus mume var. tortuosa	PmvMPK8	PmuVar_Chr7_1503	D	2561	836	8.51	43.67	0.07	94.7529	-0.68	Chr7:10372398:10377319
Prunus mume var. tortuosa	PmvMPK6	PmuVar_Chr8_0208	A	1248	407	5.8	42.61	0.08	46.4175	-0.34	Chr8:1295128:1298879
Prunus mume var. tortuosa	PmvMPK7	PmuVar_Chr8_1256	C	3096	1011	8.99	44.1	0.08	115.172	-0.39	Chr8:7245293:7253723

## Sheet: Table S2
Table S2. Information for the MKK proteins used in the present study
Org_name	Gene_name	Gene_ID	Clade	CDS(bp)	N0. of amino acid	Theoretical pI	Instability Index	aromaticity	Molecular Weight(kDa)	gravy	locus
Arabidopsis thaliana	AtMKK1	At4G26070.1	A	938	308	7.99	46.72	0.08	34.0869	-0.1	Chr4:13217475:13219936
Arabidopsis thaliana	AtMKK2	At4G29810.1	A	1105	363	6	41.23	0.09	39.8479	-0.13	Chr4:14593039:14595303
Arabidopsis thaliana	AtMKK3	At5G40440.1	B	1582	520	5.46	44.06	0.09	57.5287	-0.15	Chr5:16181628:16184827
Arabidopsis thaliana	AtMKK4	At1G51660.1	C	1114	366	9.46	73	0.06	40.1162	-0.38	Chr1:19154323:19156338
Arabidopsis thaliana	AtMKK5	At3G21220.1	C	1060	348	8.97	69.79	0.06	38.3285	-0.25	Chr3:7445604:7448498
Arabidopsis thaliana	AtMKK6	At5G56580.1	A	1084	356	5.95	49.69	0.09	39.8361	-0.17	Chr5:22904622:22906764
Arabidopsis thaliana	AtMKK7	At1G18350.1	D	935	307	8.38	49.84	0.09	34.2711	-0.09	Chr1:6315636:6316738
Arabidopsis thaliana	AtMKK8	At3G06230.1	D	893	293	6.15	49.3	0.07	32.5202	-0.15	Chr3:1885496:1886377
Arabidopsis thaliana	AtMKK9	At1G73500.1	D	944	310	7.97	58.31	0.07	34.3464	-0.11	Chr1:27639091 27640643
Arabidopsis thaliana	AtMKK10	At1G32320.1	D	929	305	8.5	40.17	0.09	34.0219	-0.07	Chr1:11655156 11656073
Oryza sativa	OsMKK1	LOC_Os06g05520.1	A	1072	352	5.45	47.29	0.09	39.1632	-0.16	Chr6:2498847:2502901
Oryza sativa	OsMKK3	LOC_Os06g27890.1	B	1591	523	5.73	49.39	0.09	58.4334	-0.16	Chr6:15811009:15821884
Oryza sativa	OsMKK4	LOC_Os02g54600.1	C	1123	369	9.45	79.06	0.06	39.943	-0.41	Chr2:33442069:33443948
Oryza sativa	OsMKK6	LOC_Os01g32660.1	A	1081	355	5.55	43.33	0.08	39.9995	-0.19	Chr1:17904775:17910159
Oryza sativa	OsMKK10-2	LOC_Os03g12390.1	D	1032	339	6.42	55.28	0.06	36.3834	-0.05	Chr3:6544947:6546478
Oryza sativa	OsMKK5	LOC_Os06g09180.1	C	1041	342	8.57	65.3	0.07	37.104	-0.3	Chr6:4616608:4618211
Oryza sativa	OsMKK10-1	LOC_Os02g46760.1	D	1035	340	8.56	46.44	0.06	36.4782	-0.15	Chr2:28552739:28553761
Oryza sativa	OsMKK10-3	LOC_Os03g50550.1	D	1050	345	9.01	44.42	0.06	36.1812	0.12	Chr3:28861857:28862894
Malus domestica	MdMKK9-2	HF09573-RA	D	988	322	7.55	52.49	0.09	36.2654	-0.2	Chr6:34787942:34788910
Malus domestica	MdMKK6-2	HF18836-RA	A	1557	508	6.19	53.71	0.08	56.6048	-0.32	Chr2:4866046:4872578
Malus domestica	MdMKK2-1	HF18959-RA	A	1040	339	5.85	51.78	0.1	37.9761	-0.14	Chr2:6064629:6068303
Malus domestica	MdMKK9-3	HF19470-RA	D	970	316	6.86	51.75	0.08	34.8086	-0.11	Chr16:22974528:22975478
Malus domestica	MdMKK9-1	HF24516-RA	D	963	314	7.12	52.01	0.09	35.4723	-0.29	Chr14:30758605:30759549
Malus domestica	MdMKK6-1	HF30657-RA	A	1171	382	5.78	52.58	0.08	42.6575	-0.08	Chr15:15806534:15810099
Malus domestica	MdMKK2-2	HF30756-RA	A	1092	356	5.28	45.43	0.09	39.7689	-0.11	Chr15:16922589:16925251
Malus domestica	MdMKK3	HF33103-RA	B	1591	519	5.39	44.45	0.09	57.7292	-0.17	Chr9:1828578:1831206
Prunus armeniaca	PaMKK9-1	PARG04141m01	D	966	321	7.12	56.77	0.08	35.8948	-0.25	LG2:6322554:6323519
Prunus armeniaca	PaMKK9-2	PARG05110m01	D	978	325	7.6	52.51	0.08	36.1181	-0.22	LG2:13941146:13942123
Prunus armeniaca	PaMKK3	PARG12896m01	B	1557	518	5.59	43.73	0.09	57.7514	-0.15	LG4:1282820:1285882
Prunus armeniaca	PaMKK10	PARG23072m01	D	1035	344	5.96	50.95	0.08	38.3693	-0.24	LG7:3265775:3266809
Prunus armeniaca	PaMKK9-3	PARG25230m01	D	2232	743	7.75	52.91	0.07	83.1159	-0.15	LG7:18139196:18168219
Prunus armeniaca	PaMKK2	PARG27653m01	A	1065	354	5.52	45.89	0.1	39.557	-0.08	LG8:18099577:18102782
Prunus armeniaca	PaMKK6	PARG27819m01	A	1077	358	5.35	52.77	0.08	40.0902	-0.21	LG8:19162236:19164898
Prunus mume	PmMKK9-2	Pm007435	D	997	325	8.04	51.41	0.08	36.2112	-0.24	Pm2:24735502:24736479
Prunus mume	PmMKK9-3	Pm008654	D	1022	333	7.12	56.83	0.08	37.3565	-0.23	Pm2:34893630:34894631
Prunus mume	PmMKK3	Pm015648	B	1588	518	5.53	44.32	0.09	57.7944	-0.15	Pm4:20729768:20732555
Prunus mume	PmMKK10	Pm023176	D	1055	344	5.9	49.77	0.08	38.4223	-0.29	Pm7:2872242:2873276
Prunus mume	PmMKK9-1	Pm025044	D	994	324	7.58	50.95	0.09	36.1672	-0.2	Pm7:15725552:15726526
Prunus mume	PmMKK2	Pm027015	A	1040	339	5.36	44.53	0.1	37.8429	-0.1	Pm8:13011712:13014449
Prunus mume	PmMKK6	Pm027289	A	1119	365	5.69	51.8	0.08	40.9603	-0.18	Pm8:14478577:14481234
Prunus persica	PpMKK3	ppa004289m	B	1576	518	5.51	43.61	0.09	57.7273	-0.14	Chr3:20748020:20750824
Prunus persica	PpMKK6	ppa007767m	A	1084	356	5.79	51.03	0.08	39.9021	-0.2	Chr7:20030288:20033085
Prunus persica	PpMKK2	ppa007830m	A	1078	354	5.6	45.79	0.1	39.5369	-0.07	Chr7:19344060:19347084
Prunus persica	PpMKK9-1	ppa008719m	D	978	321	6.51	56.15	0.08	35.7497	-0.19	Chr1:6177007:6178697
Prunus persica	PpMKK9-5	ppa011098m	D	683	224	5.88	47.98	0.1	25.1096	-0.14	Chr5:17916661:17917727
Prunus persica	PpMKK10	ppa015589m	D	1060	344	5.74	51.79	0.08	38.4432	-0.28	Chr5:3539881:3540915
Prunus persica	PpMKK9-4	ppa016370m	D	978	321	6.26	55.94	0.08	35.6785	-0.16	Chr1:5694287:5695252
Prunus persica	PpMKK9-2	ppa022867m	D	990	325	7.12	53.79	0.08	36.117	-0.22	Chr1:4140857:4141834
Prunus persica	PpMKK9-3	ppa023125m	D	990	325	6.82	51.82	0.07	36.0719	-0.22	Chr1:16796844:16797821
Prunus salicina	PsMKK9-1	evm.model.Chr1.4026	D	994	325	6.59	53.79	0.08	36.082	-0.22	Chr1:19859195:19860513
Prunus salicina	PsMKK3	evm.model.Chr3.2998	B	1595	522	5.57	44.29	0.09	58.1938	-0.15	Chr3:1397578:1400714
Prunus salicina	PsMKK9-2	evm.model.Chr5.127	D	887	290	8.99	48.15	0.08	32.4841	-0.18	Chr5:22825181:22826338
Prunus salicina	PsMKK2	evm.model.Chr7.2407	A	1021	334	5.78	42.81	0.09	37.2824	-0.12	Chr7:26534576:26537779
Prunus salicina	PsMKK6	evm.model.Chr7.2529.3	A	1149	376	5.72	50.06	0.09	42.1558	-0.09	Chr7:27280779:27283927
Rosa chinensis	RcMKK6	RcHm_v2.0_Chr2g0092161	A	1091	357	6.43	50.62	0.08	40.1037	-0.19	Chr2:5673483:5676839
Rosa chinensis	RcMKK2	RcHm_v2.0_Chr2g0094061	A	1082	354	6	44.84	0.1	39.615	-0.14	Chr2:7123325:7127115
Rosa chinensis	RcMKK3	RcHm_v2.0_Chr2g0172911	B	1576	516	5.49	40.2	0.09	57.4069	-0.13	Chr2:86113765:86118162
Rosa chinensis	RcMKK9-2	RcHm_v2.0_Chr5g0040641	D	1079	353	7.17	67.56	0.07	39.1213	-0.36	Chr5:35287172:35288233
Rosa chinensis	RcMKK9-1	RcHm_v2.0_Chr7g0177961	D	1003	328	8.27	50.24	0.08	36.7809	-0.31	Chr7:767052:768413
Rosa chinensis	RcMKK9-3	RcHm_v2.0_Chr7g0197661	D	1079	353	7.16	64.54	0.07	39.0281	-0.36	Chr7:15544218:15545440
Rosa chinensis	RcMKK10	RcHm_v2.0_Chr7g0211301	D	1076	352	6.19	57.72	0.08	39.2676	-0.21	Chr7:28526333:28527391
Prunus mume var. tortuosa	PmvMKK9-1	PmuVar_Chr2_4435	D	985	321	7.12	58.66	0.08	35.9519	-0.24	Chr2:32122931:32123896
Prunus mume var. tortuosa	PmvMKK9-3	PmuVar_Chr2_5667	D	997	325	7.14	53	0.08	36.0791	-0.2	Chr2:43816380:43817357
Prunus mume var. tortuosa	PmvMKK3	PmuVar_Chr4_2126	B	1588	518	5.51	45.33	0.09	57.7694	-0.15	Chr4:17987958:17991096
Prunus mume var. tortuosa	PmvMKK9-2	PmuVar_Chr7_1550	D	994	324	7.58	50.95	0.09	36.1672	-0.2	Chr7:10632062:10633036
Prunus mume var. tortuosa	PmvMKK10	PmuVar_Chr7_1991	D	1055	344	5.86	52.91	0.08	38.4063	-0.28	Chr7:14553760:14555255
Prunus mume var. tortuosa	PmvMKK6	PmuVar_Chr8_0700	A	1092	356	5.59	51.51	0.08	39.9031	-0.19	Chr8:3908147:3911170
Prunus mume var. tortuosa	PmvMKK2	PmuVar_Chr8_0833	A	1086	354	5.51	44.81	0.1	39.5049	-0.1	Chr8:4732114:4735703

## Sheet: Table S3
Table S3. The specific number of genes in the Clades used in the present study
Gene family	Org_name	Clade A	Clade B	Clade C	Clade D	The total number of genes in each species
MAPK	Arabidopsis thaliana	3	5	4	8	20
	Oryza sativa	2	2	2	11	17
	Prunus armeniaca	2	3	2	5	12
	Prunus mume	2	3	2	4	11
	Prunus mume var. tortuosa	2	3	2	5	12
	Prunus persica	2	3	2	3	10
	Prunus salicina	3	3	2	5	13
	Malus domestica	3	6	4	9	22
	Rosa chinensis	2	3	2	5	12
	The total number of genes in each clades	21	31	22	55	129
MAPKK	Arabidopsis thaliana	3	1	2	4	10
	Oryza sativa	2	1	2	3	8
	Prunus armeniaca	2	1	0	4	7
	Prunus mume	2	1	0	4	7
	Prunus mume var. tortuosa	2	1	0	4	7
	Prunus persica	2	1	0	6	9
	Prunus salicina	2	1	0	2	5
	Malus domestica	4	1	0	3	8
	Rosa chinensis	2	1	0	4	7
	The total number of genes in each clades	21	9	4	34	68

## Sheet:  Table S4
Table S4. Ka/Ks analysis of segmental duplication between MPKs and MKKs in P. mume, P. mume var. tortuosa and Rosaceae species.
Genenfamily	Gene_1	Gene_2	Ka	Ks	Ka_Ks	differentiation period（Mya）	differentiation period（Mya）	No. of segmental duplication gene pairs
MAPK	PmMPK20	PmMPK19	0.160974	1.59155	0.101143	53.0515	132.629	4
	PmMPK7	PmMPK1	0.0814971	1.94352	0.0419328	64.7838	161.96
	PmMPK20	PmMPK13	0.443184	NaN	NaN	/	/
	PmMPK3	PmMPK5	0.291586	NaN	NaN	/	/
	PmvMPK1	PmvMPK7	0.0814971	1.80136	0.045242	60.0453	150.113	3
	PmvMPK4	PmvMPK12	0.0834078	1.02605	0.0812905	34.2015	85.5039
	PmvMPK3	PmvMPK12	0.290931	NaN	NaN	/	/
	PaMPK4-1	PaMPK4-2	0.0763275	1.01506	0.0751952	33.8353	84.5882	2
	PaMPK1	PaMPK7	0.0815648	1.91982	0.0424856	63.9941	159.985
	PpMPK17	PpMPK9	0.165914	1.20333	0.137878	40.1112	100.278	9
	PpMPK4-1	PpMPK4-2	0.0738594	0.991018	0.0745288	33.0339	82.5848
	PpMPK4-1	PpMPK13	0.161728	2.64452	0.0611559	88.1508	220.377
	PpMPK17	PpMPK7	0.0841304	1.84582	0.045579	61.5272	153.818
	PpMPK4-1	PpMPK20	0.486875	NaN	NaN	/	/
	PpMPK4-2	PpMPK3	0.287829	NaN	NaN	/	/
	PpMPK20	PpMPK13	0.435724	NaN	NaN	/	/
	PpMPK4-2	PpMPK7	0.378975	NaN	NaN	/	/
	PpMPK4-1	PpMPK7	0.363723	NaN	NaN	/	/
	PsMPK4-1	PsMPK4-2	0.0738292	1.06945	0.069035	35.6482	89.1205	5
	PsMPK17	PsMPK9	0.171171	1.23492	0.138609	41.164	102.91
	PsMPK6-1	PsMPK3	0.16529	2.06267	0.0801341	68.7556	171.889
	PsMPK1	PsMPK7	0.0802172	1.93156	0.0415297	64.3853	160.963
	PsMPK6-1	PsMPK6-2	0	0.00351083	0	0.117028	0.292569
	MdMPK3-2	MdMPK3-1	0.0207298	0.145002	0.142962	4.83341	12.0835	24
	MdMPK13-2	MdMPK13-1	0.0321588	0.176867	0.181825	5.89557	14.7389
	MdMPK4-1	MdMPK5-1	0.107527	1.13914	0.0943935	37.9714	94.9284
	MdMPK1-2	MdMPK1-1	0.0183423	0.150343	0.122003	5.01144	12.5286
	MdMPK7-1	MdMPK1-1	0.0986178	2.4405	0.0404088	81.3501	203.375
	MdMPK5-1	MdMPK5-2	0.0122096	0.148192	0.0823904	4.93973	12.3493
	MdMPK4-1	MdMPK5-2	0.0991843	1.09099	0.0909124	36.3663	90.9156
	MdMPK7-1	MdMPK1-2	0.0962559	2.59761	0.0370556	86.587	216.467
	MdMPK9-2	MdMPK9-1	0.0371501	0.151112	0.245845	5.03706	12.5926
	MdMPK16-2	MdMPK16-1	0.0100868	0.157364	0.0640983	5.24548	13.1137
	MdMPK19-2	MdMPK19-1	0.0282343	0.182717	0.154525	6.09055	15.2264
	MdMPK5-1	MdMPK7-2	0.405993	2.24383	0.180937	74.7944	186.986
	MdMPK1-2	MdMPK7-2	0.104236	2.05458	0.0507333	68.4861	171.215
	MdMPK9-2	MdMPK17	0.421831	2.42449	0.173988	80.8163	202.041
	MdMPK5-1	MdMPK3-1	0.28041	NaN	NaN	/	/
	MdMPK6	MdMPK9-2	0.494091	NaN	NaN	/	/
	MdMPK19-1	MdMPK1-1	0.529236	NaN	NaN	/	/
	MdMPK13-2	MdMPK5-2	0.180495	NaN	NaN	/	/
	MdMPK3-1	MdMPK9-1	0.456381	NaN	NaN	/	/
	MdMPK13-1	MdMPK9-1	0.452059	NaN	NaN	/	/
	MdMPK6	MdMPK16-1	0.463941	NaN	NaN	/	/
	MdMPK9-2	MdMPK20-2	0.322194	NaN	NaN	/	/
	MdMPK16-1	MdMPK20-2	0.221826	NaN	NaN	/	/
	MdMPK6	MdMPK20-1	0.435238	NaN	NaN	/	/
	RcMPK7	RcMPK1	0.105991	2.15579	0.0491657	71.8597	179.649	2
	RcMPK4-1	RcMPK4-2	0.0917756	1.12674	0.0814524	37.558	93.8949
MAPKK	PmMKK3	PmMKK9-3	0.648268	NaN	NaN	/	/	1
	PpMKK9-1	PpMKK9-3	0.0292754	0.106537	0.274791	3.55124	8.8781	2
	PpMKK9-1	PpMKK10	0.423152	NaN	NaN	/	/
	PsMKK9-1	PsMKK3	0.639454	NaN	NaN	/	/	1
	MdMKK9-2	MdMKK9-1	0.0198758	0.171545	0.115863	5.71817	14.2954	2
	MdMKK2-1	MdMKK2-2	0.0437223	0.185441	0.235775	6.18136	15.4534

## Sheet: Table S5
Table S5. Duplication events between PmMPKs and PmvMPKs with MPKs of other species in this study.
Org_name	Duplicated Genes Pairs			Org_name	Number of collinear gene pairs
Prunus mume	Pm005869	vs.	AT2G18170.1	Arabidopsis thaliana	16
	Pm008036	vs.	AT5G19010.1
	Pm011269	vs.	AT3G14720.1
	Pm014593	vs.	AT2G42880.1
	Pm018234	vs.	AT2G46070.1
	Pm018234	vs.	AT4G01370.1
	Pm018234	vs.	AT1G01560.2
	Pm023935	vs.	AT1G01560.2
	Pm023935	vs.	AT4G11330.1
	Pm025094	vs.	AT1G73670.1
	Pm025094	vs.	AT1G18150.1
	Pm025094	vs.	AT3G18040.1
	Pm026678	vs.	AT4G36450.1
	Pm026678	vs.	AT2G18170.1
	Pm027774	vs.	AT3G59790.1
	Pm027774	vs.	AT2G43790.1
Prunus mume	Pm000736	vs.	PARG00839m01	Prunus armeniaca	16
	Pm000966	vs.	PARG00850m01
	Pm005869	vs.	PARG07252m01
	Pm005869	vs.	PARG27262m01
	Pm008036	vs.	PARG05595m01
	Pm014593	vs.	PARG14184m01
	Pm018234	vs.	PARG18359m01
	Pm018234	vs.	PARG23879m01
	Pm023935	vs.	PARG23879m01
	Pm023935	vs.	PARG18359m01
	Pm025094	vs.	PARG25184m01
	Pm026678	vs.	PARG07252m01
	Pm026678	vs.	PARG27262m01
	Pm027774	vs.	PARG28241m01
	Pm011269	vs.	PARG05698m01
	Pm025094	vs.	PARG06809m01
Prunus mume	Pm000736	vs.	PmuVar_Chr1_3483	Prunus mume var. tortuosa	15
	Pm000966	vs.	PmuVar_Chr1_3496
	Pm005869	vs.	PmuVar_Chr2_1968
	Pm005869	vs.	PmuVar_Chr8_1256
	Pm008036	vs.	PmuVar_Chr2_5103
	Pm011269	vs.	PmuVar_Chr3_1670
	Pm014593	vs.	PmuVar_Chr4_3258
	Pm018234	vs.	PmuVar_Chr5_2162
	Pm018234	vs.	PmuVar_Chr7_0255
	Pm023935	vs.	PmuVar_Chr5_2162
	Pm023935	vs.	PmuVar_Chr7_0255
	Pm025094	vs.	PmuVar_Chr7_1503
	Pm025094	vs.	PmuVar_Chr2_2455
	Pm026678	vs.	PmuVar_Chr2_1968
	Pm027774	vs.	PmuVar_Chr8_0208
Prunus mume	Pm000736	vs.	evm.model.Chr6.847	Prunus salicina	17
	Pm000966	vs.	evm.model.Chr6.855
	Pm005869	vs.	evm.model.Chr1.2075
	Pm005869	vs.	evm.model.Chr7.1943.2
	Pm008036	vs.	evm.model.Chr1.4494
	Pm011269	vs.	evm.model.Chr4.1428
	Pm014593	vs.	evm.model.Chr3.1839_evm.model.Chr3.1840
	Pm018234	vs.	evm.model.Chr2.1787
	Pm018234	vs.	evm.model.Chr5.1389
	Pm023935	vs.	evm.model.Chr2.1787
	Pm023935	vs.	evm.model.Chr5.1389
	Pm025094	vs.	evm.model.Chr5.181.1
	Pm025094	vs.	evm.model.Chr1.2586
	Pm026678	vs.	evm.model.Chr1.2075
	Pm026678	vs.	evm.model.Chr7.1943.2
	Pm027774	vs.	evm.model.Chr4.2469
	Pm027774	vs.	evm.model.Chr7.3022
Prunus mume	Pm000736	vs.	ppa007376m	Prunus persica	14
	Pm000966	vs.	ppa007370m
	Pm005869	vs.	ppa007332m
	Pm005869	vs.	ppa007418m
	Pm014593	vs.	ppa002953m
	Pm018234	vs.	ppa007306m
	Pm018234	vs.	ppa007254m
	Pm023935	vs.	ppa007306m
	Pm023935	vs.	ppa007254m
	Pm025094	vs.	ppa002837m
	Pm025094	vs.	ppa003297m
	Pm026678	vs.	ppa007332m
	Pm026678	vs.	ppa007418m
	Pm027774	vs.	ppa006536m
Prunus mume	Pm000736	vs.	RcHm_v2.0_Chr5g0061751	Rosa chinensis	14
	Pm000966	vs.	RcHm_v2.0_Chr5g0061451
	Pm005869	vs.	RcHm_v2.0_Chr6g0301651
	Pm008036	vs.	RcHm_v2.0_Chr4g0418931
	Pm011269	vs.	RcHm_v2.0_Chr5g0028971
	Pm014593	vs.	RcHm_v2.0_Chr2g0151501
	Pm018234	vs.	RcHm_v2.0_Chr1g0357171
	Pm018234	vs.	RcHm_v2.0_Chr7g0196781
	Pm023935	vs.	RcHm_v2.0_Chr1g0357171
	Pm023935	vs.	RcHm_v2.0_Chr7g0196781
	Pm025094	vs.	RcHm_v2.0_Chr7g0178621
	Pm026678	vs.	RcHm_v2.0_Chr2g0100581
	Pm026678	vs.	RcHm_v2.0_Chr6g0301651
	Pm027774	vs.	RcHm_v2.0_Chr2g0084991
Prunus mume	Pm000736	vs.	HF40423-RA	Malus domestica	29
	Pm000736	vs.	HF06296-RA
	Pm000966	vs.	HF06285-RA
	Pm000966	vs.	HF40433-RA
	Pm005869	vs.	HF21089-RA
	Pm005869	vs.	HF13517-RA
	Pm005869	vs.	HF27664-RA
	Pm008036	vs.	HF43258-RA
	Pm008036	vs.	HF26715-RA
	Pm011269	vs.	HF03072-RA
	Pm011269	vs.	HF28142-RA
	Pm014593	vs.	HF29048-RA
	Pm014593	vs.	HF34075-RA
	Pm018234	vs.	HF20837-RA
	Pm018234	vs.	HF10300-RA
	Pm018234	vs.	HF08478-RA
	Pm018234	vs.	HF14862-RA
	Pm023935	vs.	HF14862-RA
	Pm023935	vs.	HF20837-RA
	Pm023935	vs.	HF10300-RA
	Pm023935	vs.	HF08478-RA
	Pm025094	vs.	HF09538-RA
	Pm025094	vs.	HF42070-RA
	Pm025094	vs.	HF24551-RA
	Pm026678	vs.	HF31100-RA
	Pm026678	vs.	HF13517-RA
	Pm026678	vs.	HF27664-RA
	Pm026678	vs.	HF21089-RA
	Pm027774	vs.	HF18362-RA
Prunus mume var. tortuosa	PmuVar_Chr2_1968	vs.	AT2G18170.1	Arabidopsis thaliana	20
	PmuVar_Chr2_1968	vs.	AT4G36450.1
	PmuVar_Chr2_2455	vs.	AT2G01450.1
	PmuVar_Chr2_5103	vs.	AT5G19010.1
	PmuVar_Chr3_1670	vs.	AT1G53510.1
	PmuVar_Chr3_1670	vs.	AT3G14720.1
	PmuVar_Chr4_3258	vs.	AT2G42880.1
	PmuVar_Chr5_2162	vs.	AT2G46070.1
	PmuVar_Chr5_2162	vs.	AT4G01370.1
	PmuVar_Chr5_2162	vs.	AT1G01560.2
	PmuVar_Chr7_0255	vs.	AT1G01560.2
	PmuVar_Chr7_0255	vs.	AT2G46070.1
	PmuVar_Chr7_0255	vs.	AT4G11330.1
	PmuVar_Chr7_1503	vs.	AT1G18150.1
	PmuVar_Chr7_1503	vs.	AT1G73670.1
	PmuVar_Chr7_1503	vs.	AT3G18040.1
	PmuVar_Chr8_0208	vs.	AT3G59790.1
	PmuVar_Chr8_0208	vs.	AT2G43790.1
	PmuVar_Chr8_1256	vs.	AT4G36490.1
	PmuVar_Chr8_1256	vs.	AT2G18170.1
Prunus mume var. tortuosa	PmuVar_Chr8_1256	vs.	PARG07252m01	Prunus armeniaca	18
	PmuVar_Chr8_0208	vs.	PARG28241m01
	PmuVar_Chr7_1503	vs.	PARG25184m01
	PmuVar_Chr7_0255	vs.	PARG23879m01
	PmuVar_Chr7_0255	vs.	PARG18359m01
	PmuVar_Chr5_2162	vs.	PARG23879m01
	PmuVar_Chr5_2162	vs.	PARG18359m01
	PmuVar_Chr4_3258	vs.	PARG14184m01
	PmuVar_Chr2_5103	vs.	PARG05595m01
	PmuVar_Chr2_2455	vs.	PARG25184m01
	PmuVar_Chr2_1968	vs.	PARG27262m01
	PmuVar_Chr2_1968	vs.	PARG07252m01
	PmuVar_Chr1_3496	vs.	PARG00850m01
	PmuVar_Chr1_3496	vs.	PARG00839m01
	PmuVar_Chr1_3483	vs.	PARG00850m01
	PmuVar_Chr1_3483	vs.	PARG00839m01
	PmuVar_Chr2_2455	vs.	PARG06809m02
	PmuVar_Chr3_1670	vs.	PARG05698m05
Prunus mume var. tortuosa	PmuVar_Chr1_3483	vs.	evm.model.Chr6.847	Prunus salicina	17
	PmuVar_Chr1_3496	vs.	evm.model.Chr6.855
	PmuVar_Chr2_1968	vs.	evm.model.Chr1.2075
	PmuVar_Chr2_1968	vs.	evm.model.Chr7.1943.2
	PmuVar_Chr2_2455	vs.	evm.model.Chr1.2586
	PmuVar_Chr2_2455	vs.	evm.model.Chr5.181.1
	PmuVar_Chr2_5103	vs.	evm.model.Chr1.4494
	PmuVar_Chr3_1670	vs.	evm.model.Chr4.1428
	PmuVar_Chr4_3258	vs.	evm.model.Chr3.1839_evm.model.Chr3.1840
	PmuVar_Chr5_2162	vs.	evm.model.Chr2.1787
	PmuVar_Chr5_2162	vs.	evm.model.Chr5.1389
	PmuVar_Chr7_0255	vs.	evm.model.Chr2.1787
	PmuVar_Chr7_0255	vs.	evm.model.Chr5.1389
	PmuVar_Chr7_1503	vs.	evm.model.Chr5.181.1
	PmuVar_Chr8_0208	vs.	evm.model.Chr4.2469
	PmuVar_Chr8_0208	vs.	evm.model.Chr7.3022
	PmuVar_Chr8_1256	vs.	evm.model.Chr1.2075
Prunus mume var. tortuosa	PmuVar_Chr1_3483	vs.	ppa007376m	Prunus persica	14
	PmuVar_Chr1_3496	vs.	ppa007370m
	PmuVar_Chr2_1968	vs.	ppa007332m
	PmuVar_Chr2_1968	vs.	ppa007418m
	PmuVar_Chr2_2455	vs.	ppa003297m
	PmuVar_Chr2_2455	vs.	ppa002837m
	PmuVar_Chr4_3258	vs.	ppa002953m
	PmuVar_Chr5_2162	vs.	ppa007306m
	PmuVar_Chr5_2162	vs.	ppa007254m
	PmuVar_Chr7_0255	vs.	ppa007306m
	PmuVar_Chr7_0255	vs.	ppa007254m
	PmuVar_Chr7_1503	vs.	ppa002837m
	PmuVar_Chr8_0208	vs.	ppa006536m
	PmuVar_Chr8_1256	vs.	ppa007332m
Prunus mume var. tortuosa	PmuVar_Chr1_3483	vs.	RcHm_v2.0_Chr5g0061751	Rosa chinensis	17
	PmuVar_Chr1_3496	vs.	RcHm_v2.0_Chr5g0061451
	PmuVar_Chr2_1968	vs.	RcHm_v2.0_Chr2g0100581
	PmuVar_Chr2_1968	vs.	RcHm_v2.0_Chr6g0301651
	PmuVar_Chr2_2455	vs.	RcHm_v2.0_Chr7g0178621
	PmuVar_Chr2_2455	vs.	RcHm_v2.0_Chr4g0441371
	PmuVar_Chr2_5103	vs.	RcHm_v2.0_Chr4g0418931
	PmuVar_Chr3_1670	vs.	RcHm_v2.0_Chr5g0028971
	PmuVar_Chr4_3258	vs.	RcHm_v2.0_Chr2g0151501
	PmuVar_Chr5_2162	vs.	RcHm_v2.0_Chr1g0357171
	PmuVar_Chr5_2162	vs.	RcHm_v2.0_Chr7g0196781
	PmuVar_Chr7_0255	vs.	RcHm_v2.0_Chr1g0357171
	PmuVar_Chr7_0255	vs.	RcHm_v2.0_Chr7g0196781
	PmuVar_Chr7_1503	vs.	RcHm_v2.0_Chr7g0178621
	PmuVar_Chr8_0208	vs.	RcHm_v2.0_Chr2g0084991
	PmuVar_Chr8_1256	vs.	RcHm_v2.0_Chr6g0301651
	PmuVar_Chr8_1256	vs.	RcHm_v2.0_Chr2g0100581
Prunus mume var. tortuosa	PmuVar_Chr1_3483	vs.	HF40423-RA	Malus domestica	29
	PmuVar_Chr1_3483	vs.	HF06296-RA
	PmuVar_Chr1_3496	vs.	HF06285-RA
	PmuVar_Chr1_3496	vs.	HF40433-RA
	PmuVar_Chr2_1968	vs.	HF21089-RA
	PmuVar_Chr2_1968	vs.	HF13517-RA
	PmuVar_Chr2_1968	vs.	HF31100-RA
	PmuVar_Chr2_1968	vs.	HF27664-RA
	PmuVar_Chr2_2455	vs.	HF09538-RA
	PmuVar_Chr2_2455	vs.	HF42070-RA
	PmuVar_Chr2_5103	vs.	HF43258-RA
	PmuVar_Chr2_5103	vs.	HF26715-RA
	PmuVar_Chr3_1670	vs.	HF03072-RA
	PmuVar_Chr3_1670	vs.	HF28142-RA
	PmuVar_Chr4_3258	vs.	HF29048-RA
	PmuVar_Chr4_3258	vs.	HF34075-RA
	PmuVar_Chr5_2162	vs.	HF20837-RA
	PmuVar_Chr5_2162	vs.	HF10300-RA
	PmuVar_Chr5_2162	vs.	HF08478-RA
	PmuVar_Chr5_2162	vs.	HF14862-RA
	PmuVar_Chr7_0255	vs.	HF14862-RA
	PmuVar_Chr7_0255	vs.	HF20837-RA
	PmuVar_Chr7_0255	vs.	HF10300-RA
	PmuVar_Chr7_0255	vs.	HF08478-RA
	PmuVar_Chr7_1503	vs.	HF42070-RA
	PmuVar_Chr8_0208	vs.	HF18362-RA
	PmuVar_Chr8_1256	vs.	HF21089-RA
	PmuVar_Chr8_1256	vs.	HF13517-RA
	PmuVar_Chr8_1256	vs.	HF27664-RA

## Sheet:  Table S6
Table S6. Duplication events between PmMKKs and PmvMKKs with MKKs of other species in this study.
Org_name	Duplicated Genes Pairs			Org_name	Number of collinear gene pairs
Prunus mume	Pm015648	vs.	AT5G40440.1	Arabidopsis thaliana	5
	Pm023176	vs.	AT1G32320.1
	Pm025044	vs.	AT1G18350.1
	Pm025044	vs.	AT1G73500.1
	Pm027289	vs.	AT5G56580.1
Prunus mume	Pm007435	vs.	PARG05110m01	Prunus armeniaca	7
	Pm008654	vs.	PARG04141m01
	Pm015648	vs.	PARG12896m02
	Pm023176	vs.	PARG23072m01
	Pm025044	vs.	PARG25230m01
	Pm027015	vs.	PARG27653m01
	Pm027289	vs.	PARG27819m01
Prunus mume	Pm007435	vs.	PmuVar_Chr2_5667	Prunus mume var. tortuosa	7
	Pm008654	vs.	PmuVar_Chr2_4435
	Pm015648	vs.	PmuVar_Chr4_2126
	Pm023176	vs.	PmuVar_Chr7_1991
	Pm025044	vs.	PmuVar_Chr7_1550
	Pm027015	vs.	PmuVar_Chr8_0833
	Pm027289	vs.	PmuVar_Chr8_0700
Prunus mume	Pm007435	vs.	ppa023125m	Prunus persica	7
	Pm008654	vs.	ppa008719m
	Pm015648	vs.	ppa004289m
	Pm023176	vs.	ppa015589m
	Pm025044	vs.	ppa011098m
	Pm027015	vs.	ppa007830m
	Pm027289	vs.	ppa007767m
Prunus mume	Pm007435	vs.	evm.model.Chr1.4026	Prunus salicina	5
	Pm015648	vs.	evm.model.Chr3.2998
	Pm025044	vs.	evm.model.Chr5.127
	Pm027015	vs.	evm.model.Chr7.2407
	Pm027289	vs.	evm.model.Chr7.2529.3
Prunus mume	Pm015648	vs.	RcHm_v2.0_Chr2g0172911	Rosa chinensis	5
	Pm023176	vs.	RcHm_v2.0_Chr7g0211301
	Pm025044	vs.	RcHm_v2.0_Chr7g0177961
	Pm027015	vs.	RcHm_v2.0_Chr2g0094061
	Pm027289	vs.	RcHm_v2.0_Chr2g0092161
Prunus mume	Pm015648	vs.	HF33103-RA	Malus domestica	7
	Pm025044	vs.	HF09573-RA
	Pm025044	vs.	HF24516-RA
	Pm027015	vs.	HF30756-RA
	Pm027015	vs.	HF18959-RA
	Pm027289	vs.	HF18836-RA
	Pm027289	vs.	HF30657-RA
Prunus mume var. tortuosa	PmuVar_Chr4_2126	vs.	AT5G40440.1	Arabidopsis thaliana	6
	PmuVar_Chr7_1550	vs.	AT1G18350.1
	PmuVar_Chr7_1550	vs.	AT1G73500.1
	PmuVar_Chr7_1991	vs.	AT1G32320.1
	PmuVar_Chr8_0700	vs.	AT5G56580.1
	PmuVar_Chr8_0833	vs.	AT4G26070.2
Prunus mume var. tortuosa	PmuVar_Chr2_4435	vs.	PARG04141m01	Prunus armeniaca	7
	PmuVar_Chr2_5667	vs.	PARG05110m01
	PmuVar_Chr4_2126	vs.	PARG12896m02
	PmuVar_Chr7_1550	vs.	PARG25230m01
	PmuVar_Chr7_1991	vs.	PARG23072m01
	PmuVar_Chr8_0700	vs.	PARG27819m01
	PmuVar_Chr8_0833	vs.	PARG27653m01
Prunus mume var. tortuosa	PmuVar_Chr2_4435	vs.	ppa008719m	Prunus persica	7
	PmuVar_Chr2_5667	vs.	ppa023125m
	PmuVar_Chr4_2126	vs.	ppa004289m
	PmuVar_Chr7_1550	vs.	ppa011098m
	PmuVar_Chr7_1991	vs.	ppa015589m
	PmuVar_Chr8_0700	vs.	ppa007767m
	PmuVar_Chr8_0833	vs.	ppa007830m
Prunus mume var. tortuosa	PmuVar_Chr2_5667	vs.	evm.model.Chr1.4026	Prunus salicina	5
	PmuVar_Chr4_2126	vs.	evm.model.Chr3.2998
	PmuVar_Chr7_1550	vs.	evm.model.Chr5.127
	PmuVar_Chr8_0700	vs.	evm.model.Chr7.2529.3
	PmuVar_Chr8_0833	vs.	evm.model.Chr7.2407
Prunus mume var. tortuosa	PmuVar_Chr4_2126	vs.	RcHm_v2.0_Chr2g0172911	Rosa chinensis	5
	PmuVar_Chr7_1550	vs.	RcHm_v2.0_Chr7g0177961
	PmuVar_Chr7_1991	vs.	RcHm_v2.0_Chr7g0211301
	PmuVar_Chr8_0700	vs.	RcHm_v2.0_Chr2g0092161
	PmuVar_Chr8_0833	vs.	RcHm_v2.0_Chr2g0094061
Prunus mume var. tortuosa	PmuVar_Chr4_2126	vs.	HF33103-RA	Malus domestica	6
	PmuVar_Chr7_1550	vs.	HF09573-RA
	PmuVar_Chr7_1550	vs.	HF24516-RA
	PmuVar_Chr8_0700	vs.	HF30657-RA
	PmuVar_Chr8_0833	vs.	HF30756-RA
	PmuVar_Chr8_0833	vs.	HF18959-RA

## Sheet: Table S7
Table S7. The data of cis-acting element in PmMPKs and PmvMPKs promoters						The number of elements in each gene
Locus	Gene name	location		elements		Elements	PmMPK13	PmMPK3	PmMPK1	PmMPK16	PmMPK19	PmMPK20	PmMPK4	PmMPK5	PmMPK8	PmMPK7	PmMPK6
Pm000736	PmMPK13	1379	1425	drought-inducibility		abscisic acid responsive	0	5	7	1	3	0	1	2	1	1	1
Pm000736	PmMPK13	1577	1623	drought-inducibility		light responsive	11	12	13	4	8	8	9	7	14	9	9
Pm000736	PmMPK13	569	618	salicylic acid responsive		drought-inducibility	2	0	1	1	0	1	0	0	0	0	1
Pm000736	PmMPK13	906	955	salicylic acid responsive		MeJA-responsive	4	2	4	0	4	2	2	0	2	2	4
Pm000736	PmMPK13	1240	1290	light responsive		anaerobic induction	1	2	2	2	3	1	3	4	1	7	5
Pm000736	PmMPK13	536	585	light responsive		auxin-responsive	0	1	6	2	2	0	1	1	1	1	0
Pm000736	PmMPK13	541	590	light responsive		gibberellin-responsive	0	0	2	1	0	3	0	2	0	0	1
Pm000736	PmMPK13	633	680	light responsive		salicylic acid responsive	2	0	0	0	0	0	0	0	1	0	0
Pm000736	PmMPK13	1307	1354	light responsive		low-temperature responsive	0	0	0	2	0	1	2	0	1	4	3
Pm000736	PmMPK13	420	468	light responsive		defense and stress responsive	1	0	0	0	1	0	2	0	0	1	0
Pm000736	PmMPK13	725	773	light responsive		wound responsive	0	1	1	0	0	0	2	0	0	0	0
Pm000736	PmMPK13	126	175	defense and stress responsive		meristem expression	0	1	0	1	2	0	0	2	0	2	2
Pm000736	PmMPK13	1144	1190	anaerobic induction		zein metabolism	1	0	2	2	0	0	0	0	0	2	2
Pm000736	PmMPK13	1184	1233	light responsive		palisade mesophyll cells	0	0	0	1	0	0	1	0	0	1	1
Pm000736	PmMPK13	126	172	light responsive
Pm000736	PmMPK13	379	424	MeJA-responsive
Pm000736	PmMPK13	889	934	MeJA-responsive		Elements	PmvMPK13	PmvMPK3	PmvMPK1	PmvMPK17	PmvMPK16	PmvMPK19	PmvMPK20	PmvMPK4	PmvMPK12	PmvMPK8	PmvMPK6	PmvMPK7
Pm000736	PmMPK13	379	424	MeJA-responsive		abscisic acid responsive	0	6	7	0	1	3	2	2	2	3	1	3
Pm000736	PmMPK13	889	934	MeJA-responsive		light responsive	11	9	13	4	4	11	18	10	6	11	8	8
Pm000736	PmMPK13	85	134	zein metabolism		drought-inducibility	4	0	1	10	1	2	0	0	0	2	1	0
Pm000736	PmMPK13	1205	1252	light responsive		MeJA-responsive	2	4	4	5	0	4	0	2	0	0	4	6
Pm000736	PmMPK13	1666	1714	light responsive		anaerobic induction	2	3	3	18	2	2	2	3	10	3	5	5
Pm000966	PmMPK3	892	938	light responsive		auxin-responsive	0	1	6	1	2	1	1	1	0	0	0	1
Pm000966	PmMPK3	1269	1315	light responsive		gibberellin-responsive	0	0	2	1	1	0	1	0	5	0	1	2
Pm000966	PmMPK3	141	187	light responsive		salicylic acid responsive	0	0	0	0	0	0	0	0	0	1	0	0
Pm000966	PmMPK3	701	747	light responsive		low-temperature responsive	0	0	0	1	2	0	1	2	0	2	3	0
Pm000966	PmMPK3	70	115	abscisic acid responsive		defense and stress responsive	1	0	0	0	0	1	0	2	0	1	0	1
Pm000966	PmMPK3	141	187	abscisic acid responsive		wound responsive	0	1	1	0	0	0	0	2	0	0	0	0
Pm000966	PmMPK3	142	187	abscisic acid responsive		meristem expression	0	1	0	0	1	2	0	0	2	2	2	0
Pm000966	PmMPK3	702	747	abscisic acid responsive		zein metabolism	1	0	2	0	2	0	0	0	0	2	2	0
Pm000966	PmMPK3	957	1002	abscisic acid responsive		palisade mesophyll cells	0	0	0	0	1	0	0	1	0	0	1	0
Pm000966	PmMPK3	865	911	auxin-responsive
Pm000966	PmMPK3	1029	1077	light responsive
Pm000966	PmMPK3	240	289	wound responsive
Pm000966	PmMPK3	70	116	light responsive
Pm000966	PmMPK3	140	188	light responsive
Pm000966	PmMPK3	141	187	light responsive
Pm000966	PmMPK3	957	1003	light responsive
Pm000966	PmMPK3	476	524	light responsive
Pm000966	PmMPK3	468	514	light responsive
Pm000966	PmMPK3	1612	1658	meristem expression
Pm000966	PmMPK3	274	319	MeJA-responsive
Pm000966	PmMPK3	274	319	MeJA-responsive
Pm000966	PmMPK3	1079	1128	light responsive
Pm000966	PmMPK3	545	591	anaerobic induction
Pm000966	PmMPK3	646	692	anaerobic induction
Pm005869	PmMPK1	254	301	gibberellin-responsive
Pm005869	PmMPK1	243	289	light responsive
Pm005869	PmMPK1	669	715	light responsive
Pm005869	PmMPK1	1249	1295	light responsive
Pm005869	PmMPK1	1274	1320	light responsive
Pm005869	PmMPK1	735	781	light responsive
Pm005869	PmMPK1	749	795	light responsive
Pm005869	PmMPK1	106	154	auxin-responsive
Pm005869	PmMPK1	576	622	auxin-responsive
Pm005869	PmMPK1	1301	1347	auxin-responsive
Pm005869	PmMPK1	1310	1356	auxin-responsive
Pm005869	PmMPK1	1337	1383	auxin-responsive
Pm005869	PmMPK1	1355	1401	auxin-responsive
Pm005869	PmMPK1	244	289	abscisic acid responsive
Pm005869	PmMPK1	669	715	abscisic acid responsive
Pm005869	PmMPK1	670	715	abscisic acid responsive
Pm005869	PmMPK1	800	849	abscisic acid responsive
Pm005869	PmMPK1	1249	1294	abscisic acid responsive
Pm005869	PmMPK1	1274	1320	abscisic acid responsive
Pm005869	PmMPK1	1275	1320	abscisic acid responsive
Pm005869	PmMPK1	118	167	wound responsive
Pm005869	PmMPK1	669	715	light responsive
Pm005869	PmMPK1	1274	1320	light responsive
Pm005869	PmMPK1	1606	1652	light responsive
Pm005869	PmMPK1	318	364	drought-inducibility
Pm005869	PmMPK1	414	462	light responsive
Pm005869	PmMPK1	122	172	light responsive
Pm005869	PmMPK1	109	154	MeJA-responsive
Pm005869	PmMPK1	1587	1632	MeJA-responsive
Pm005869	PmMPK1	109	154	MeJA-responsive
Pm005869	PmMPK1	1587	1632	MeJA-responsive
Pm005869	PmMPK1	106	155	zein metabolism
Pm005869	PmMPK1	240	289	zein metabolism
Pm005869	PmMPK1	752	801	light responsive
Pm005869	PmMPK1	1490	1538	light responsive
Pm005869	PmMPK1	157	204	gibberellin-responsive
Pm005869	PmMPK1	1704	1750	anaerobic induction
Pm005869	PmMPK1	1836	1882	anaerobic induction
Pm008036	PmMPK16	1538	1586	light responsive
Pm008036	PmMPK16	505	551	meristem expression
Pm008036	PmMPK16	95	144	zein metabolism
Pm008036	PmMPK16	1976	2025	zein metabolism
Pm008036	PmMPK16	20	67	light responsive
Pm008036	PmMPK16	1316	1363	gibberellin-responsive
Pm008036	PmMPK16	1201	1247	anaerobic induction
Pm008036	PmMPK16	1699	1745	anaerobic induction
Pm008036	PmMPK16	1781	1829.5	palisade mesophyll cells
Pm008036	PmMPK16	1295	1342	auxin-responsive
Pm008036	PmMPK16	1496	1543	auxin-responsive
Pm008036	PmMPK16	430	477	light responsive
Pm008036	PmMPK16	1343	1388	abscisic acid responsive
Pm008036	PmMPK16	1342	1388	light responsive
Pm008036	PmMPK16	522	568	low-temperature responsive
Pm008036	PmMPK16	1991	2037	low-temperature responsive
Pm008036	PmMPK16	1909	1955	drought-inducibility
Pm011269	PmMPK19	676	722	light responsive
Pm011269	PmMPK19	1935	1981	light responsive
Pm011269	PmMPK19	1806	1853	auxin-responsive
Pm011269	PmMPK19	376	422	light responsive
Pm011269	PmMPK19	377	422	abscisic acid responsive
Pm011269	PmMPK19	394	441	abscisic acid responsive
Pm011269	PmMPK19	427	474	abscisic acid responsive
Pm011269	PmMPK19	1086	1132	auxin-responsive
Pm011269	PmMPK19	161	207	light responsive
Pm011269	PmMPK19	170	216	light responsive
Pm011269	PmMPK19	290	339	defense and stress responsive
Pm011269	PmMPK19	662	708	anaerobic induction
Pm011269	PmMPK19	1477	1523	anaerobic induction
Pm011269	PmMPK19	1675	1721	anaerobic induction
Pm011269	PmMPK19	855	903	light responsive
Pm011269	PmMPK19	471	520	light responsive
Pm011269	PmMPK19	920	970	light responsive
Pm011269	PmMPK19	440	486	meristem expression
Pm011269	PmMPK19	548	594	meristem expression
Pm011269	PmMPK19	246	291	MeJA-responsive
Pm011269	PmMPK19	553	598	MeJA-responsive
Pm011269	PmMPK19	246	291	MeJA-responsive
Pm011269	PmMPK19	553	598	MeJA-responsive
Pm014593	PmMPK20	1888	1935	gibberellin-responsive
Pm014593	PmMPK20	1981	2028	gibberellin-responsive
Pm014593	PmMPK20	1049	1095	anaerobic induction
Pm014593	PmMPK20	1658	1704	light responsive
Pm014593	PmMPK20	540	589	light responsive
Pm014593	PmMPK20	1549	1594	MeJA-responsive
Pm014593	PmMPK20	1549	1594	MeJA-responsive
Pm014593	PmMPK20	79	125	light responsive
Pm014593	PmMPK20	1192	1238	light responsive
Pm014593	PmMPK20	1677	1723	light responsive
Pm014593	PmMPK20	1081	1130	light responsive
Pm014593	PmMPK20	229	276	gibberellin-responsive
Pm014593	PmMPK20	1635	1681	low-temperature responsive
Pm014593	PmMPK20	832	878	drought-inducibility
Pm014593	PmMPK20	1980	2030	light responsive
Pm014593	PmMPK20	842	890	light responsive
Pm018234	PmMPK4	81	127	light responsive
Pm018234	PmMPK4	1991	2037	light responsive
Pm018234	PmMPK4	73	119	light responsive
Pm018234	PmMPK4	275	320	MeJA-responsive
Pm018234	PmMPK4	275	320	MeJA-responsive
Pm018234	PmMPK4	649	695	anaerobic induction
Pm018234	PmMPK4	830	876	anaerobic induction
Pm018234	PmMPK4	998	1044	anaerobic induction
Pm018234	PmMPK4	1474	1523	defense and stress responsive
Pm018234	PmMPK4	1511	1560	defense and stress responsive
Pm018234	PmMPK4	482	528	light responsive
Pm018234	PmMPK4	2	49	light responsive
Pm018234	PmMPK4	522	571	light responsive
Pm018234	PmMPK4	1222	1271	light responsive
Pm018234	PmMPK4	936	984	palisade mesophyll cells
Pm018234	PmMPK4	1366	1412	light responsive
Pm018234	PmMPK4	1321	1367	light responsive
Pm018234	PmMPK4	1180	1229	wound responsive
Pm018234	PmMPK4	1183	1232	wound responsive
Pm018234	PmMPK4	1322	1367	abscisic acid responsive
Pm018234	PmMPK4	1395	1441	auxin-responsive
Pm018234	PmMPK4	1946	1992	low-temperature responsive
Pm018234	PmMPK4	1973	2019	low-temperature responsive
Pm023935	PmMPK5	144	194	light responsive
Pm023935	PmMPK5	444	490	meristem expression
Pm023935	PmMPK5	1557	1603	meristem expression
Pm023935	PmMPK5	724	773	light responsive
Pm023935	PmMPK5	400	449	light responsive
Pm023935	PmMPK5	1217	1264	light responsive
Pm023935	PmMPK5	1173	1219	anaerobic induction
Pm023935	PmMPK5	1695	1741	anaerobic induction
Pm023935	PmMPK5	1745	1791	anaerobic induction
Pm023935	PmMPK5	1975	2021	anaerobic induction
Pm023935	PmMPK5	323	370	gibberellin-responsive
Pm023935	PmMPK5	355	402	gibberellin-responsive
Pm023935	PmMPK5	1167	1213	light responsive
Pm023935	PmMPK5	212	257	abscisic acid responsive
Pm023935	PmMPK5	726	771	abscisic acid responsive
Pm023935	PmMPK5	785	831	auxin-responsive
Pm023935	PmMPK5	211	257	light responsive
Pm023935	PmMPK5	726	772	light responsive
Pm025094	PmMPK8	1734	1780	low-temperature responsive
Pm025094	PmMPK8	730	776	light responsive
Pm025094	PmMPK8	731	776	abscisic acid responsive
Pm025094	PmMPK8	429	478	light responsive
Pm025094	PmMPK8	1537	1583	light responsive
Pm025094	PmMPK8	1659	1705	light responsive
Pm025094	PmMPK8	467	514	auxin-responsive
Pm025094	PmMPK8	1250	1299	light responsive
Pm025094	PmMPK8	902	951	salicylic acid responsive
Pm025094	PmMPK8	133	182	light responsive
Pm025094	PmMPK8	568	617	light responsive
Pm025094	PmMPK8	820	869	light responsive
Pm025094	PmMPK8	860	909	light responsive
Pm025094	PmMPK8	1821	1867	anaerobic induction
Pm025094	PmMPK8	445	495	light responsive
Pm025094	PmMPK8	818	868	light responsive
Pm025094	PmMPK8	729	774	MeJA-responsive
Pm025094	PmMPK8	729	774	MeJA-responsive
Pm025094	PmMPK8	423	469	light responsive
Pm025094	PmMPK8	1466	1516	light responsive
Pm025094	PmMPK8	868	914	light responsive
Pm026678	PmMPK7	252	297	MeJA-responsive
Pm026678	PmMPK7	252	297	MeJA-responsive
Pm026678	PmMPK7	418	464	meristem expression
Pm026678	PmMPK7	1204	1250	meristem expression
Pm026678	PmMPK7	10	59	zein metabolism
Pm026678	PmMPK7	1123	1171	zein metabolism
Pm026678	PmMPK7	810	858	light responsive
Pm026678	PmMPK7	-1	45	anaerobic induction
Pm026678	PmMPK7	76	122	anaerobic induction
Pm026678	PmMPK7	203	249	anaerobic induction
Pm026678	PmMPK7	225	271	anaerobic induction
Pm026678	PmMPK7	739	785	anaerobic induction
Pm026678	PmMPK7	990	1036	anaerobic induction
Pm026678	PmMPK7	1932	1978	anaerobic induction
Pm026678	PmMPK7	860	909	defense and stress responsive
Pm026678	PmMPK7	1173	1221	light responsive
Pm026678	PmMPK7	1727	1776	light responsive
Pm026678	PmMPK7	900	946	auxin-responsive
Pm026678	PmMPK7	1204	1253	abscisic acid responsive
Pm026678	PmMPK7	935	981	light responsive
Pm026678	PmMPK7	1095	1141	light responsive
Pm026678	PmMPK7	1216	1262	light responsive
Pm026678	PmMPK7	1320	1366	light responsive
Pm026678	PmMPK7	384	430	low-temperature responsive
Pm026678	PmMPK7	392	438	low-temperature responsive
Pm026678	PmMPK7	875	921	low-temperature responsive
Pm026678	PmMPK7	923	969	low-temperature responsive
Pm026678	PmMPK7	1254	1302.5	palisade mesophyll cells
Pm026678	PmMPK7	527	573	light responsive
Pm026678	PmMPK7	1239	1285	light responsive
Pm027774	PmMPK6	1000	1046	light responsive
Pm027774	PmMPK6	1000	1045	abscisic acid responsive
Pm027774	PmMPK6	213	259	low-temperature responsive
Pm027774	PmMPK6	935	981	low-temperature responsive
Pm027774	PmMPK6	1993	2039	low-temperature responsive
Pm027774	PmMPK6	1150	1196	drought-inducibility
Pm027774	PmMPK6	1504	1552.5	palisade mesophyll cells
Pm027774	PmMPK6	97	144	light responsive
Pm027774	PmMPK6	102	149	light responsive
Pm027774	PmMPK6	1201	1250	light responsive
Pm027774	PmMPK6	391	437	light responsive
Pm027774	PmMPK6	880	926	light responsive
Pm027774	PmMPK6	1172	1218	light responsive
Pm027774	PmMPK6	1389	1435	light responsive
Pm027774	PmMPK6	399	448	zein metabolism
Pm027774	PmMPK6	807	856	zein metabolism
Pm027774	PmMPK6	291	337	meristem expression
Pm027774	PmMPK6	1630	1676	meristem expression
Pm027774	PmMPK6	408	453	MeJA-responsive
Pm027774	PmMPK6	1002	1047	MeJA-responsive
Pm027774	PmMPK6	408	453	MeJA-responsive
Pm027774	PmMPK6	1002	1047	MeJA-responsive
Pm027774	PmMPK6	35	82	gibberellin-responsive
Pm027774	PmMPK6	83	129	anaerobic induction
Pm027774	PmMPK6	637	683	anaerobic induction
Pm027774	PmMPK6	704	750	anaerobic induction
Pm027774	PmMPK6	814	860	anaerobic induction
Pm027774	PmMPK6	940	986	anaerobic induction
Pm027774	PmMPK6	627	674	light responsive
PmuVar_Chr1_3483	PmvMPK13	349	398	defense and stress responsive
PmuVar_Chr1_3483	PmvMPK13	131	177	light responsive
PmuVar_Chr1_3483	PmvMPK13	349	395	light responsive
PmuVar_Chr1_3483	PmvMPK13	1650	1698	light responsive
PmuVar_Chr1_3483	PmvMPK13	603	648	MeJA-responsive
PmuVar_Chr1_3483	PmvMPK13	1224	1274	light responsive
PmuVar_Chr1_3483	PmvMPK13	1189	1236	light responsive
PmuVar_Chr1_3483	PmvMPK13	504	552	light responsive
PmuVar_Chr1_3483	PmvMPK13	603	648	MeJA-responsive
PmuVar_Chr1_3483	PmvMPK13	1168	1217	light responsive
PmuVar_Chr1_3483	PmvMPK13	308	357	zein metabolism
PmuVar_Chr1_3483	PmvMPK13	644	692	light responsive
PmuVar_Chr1_3483	PmvMPK13	49	95	drought-inducibility
PmuVar_Chr1_3483	PmvMPK13	109	155	drought-inducibility
PmuVar_Chr1_3483	PmvMPK13	1363	1409	drought-inducibility
PmuVar_Chr1_3483	PmvMPK13	1561	1607	drought-inducibility
PmuVar_Chr1_3483	PmvMPK13	170	216	anaerobic induction
PmuVar_Chr1_3483	PmvMPK13	1128	1174	anaerobic induction
PmuVar_Chr1_3483	PmvMPK13	935	982	light responsive
PmuVar_Chr1_3483	PmvMPK13	760	809	light responsive
PmuVar_Chr1_3483	PmvMPK13	765	814	light responsive
PmuVar_Chr1_3496	PmvMPK3	452	498	anaerobic induction
PmuVar_Chr1_3496	PmvMPK3	528	574	anaerobic induction
PmuVar_Chr1_3496	PmvMPK3	629	675	anaerobic induction
PmuVar_Chr1_3496	PmvMPK3	34	80	light responsive
PmuVar_Chr1_3496	PmvMPK3	104	152	light responsive
PmuVar_Chr1_3496	PmvMPK3	105	151	light responsive
PmuVar_Chr1_3496	PmvMPK3	940	986	light responsive
PmuVar_Chr1_3496	PmvMPK3	995	1041	light responsive
PmuVar_Chr1_3496	PmvMPK3	875	921	light responsive
PmuVar_Chr1_3496	PmvMPK3	222	271	wound responsive
PmuVar_Chr1_3496	PmvMPK3	1594	1640	meristem expression
PmuVar_Chr1_3496	PmvMPK3	848	894	auxin-responsive
PmuVar_Chr1_3496	PmvMPK3	256	301	MeJA-responsive
PmuVar_Chr1_3496	PmvMPK3	1870	1915	MeJA-responsive
PmuVar_Chr1_3496	PmvMPK3	105	151	light responsive
PmuVar_Chr1_3496	PmvMPK3	684	730	light responsive
PmuVar_Chr1_3496	PmvMPK3	256	301	MeJA-responsive
PmuVar_Chr1_3496	PmvMPK3	1870	1915	MeJA-responsive
PmuVar_Chr1_3496	PmvMPK3	459	507	light responsive
PmuVar_Chr1_3496	PmvMPK3	34	79	abscisic acid responsive
PmuVar_Chr1_3496	PmvMPK3	105	151	abscisic acid responsive
PmuVar_Chr1_3496	PmvMPK3	106	151	abscisic acid responsive
PmuVar_Chr1_3496	PmvMPK3	685	730	abscisic acid responsive
PmuVar_Chr1_3496	PmvMPK3	940	985	abscisic acid responsive
PmuVar_Chr1_3496	PmvMPK3	995	1040	abscisic acid responsive
PmuVar_Chr2_1968	PmvMPK1	88	137	zein metabolism
PmuVar_Chr2_1968	PmvMPK1	222	271	zein metabolism
PmuVar_Chr2_1968	PmvMPK1	717	763	light responsive
PmuVar_Chr2_1968	PmvMPK1	731	777	light responsive
PmuVar_Chr2_1968	PmvMPK1	236	283	gibberellin-responsive
PmuVar_Chr2_1968	PmvMPK1	100	149	wound responsive
PmuVar_Chr2_1968	PmvMPK1	139	186	gibberellin-responsive
PmuVar_Chr2_1968	PmvMPK1	300	346	drought-inducibility
PmuVar_Chr2_1968	PmvMPK1	877	923	anaerobic induction
PmuVar_Chr2_1968	PmvMPK1	1686	1732	anaerobic induction
PmuVar_Chr2_1968	PmvMPK1	1818	1864	anaerobic induction
PmuVar_Chr2_1968	PmvMPK1	88	136	auxin-responsive
PmuVar_Chr2_1968	PmvMPK1	1472	1520	light responsive
PmuVar_Chr2_1968	PmvMPK1	651	697	light responsive
PmuVar_Chr2_1968	PmvMPK1	1256	1302	light responsive
PmuVar_Chr2_1968	PmvMPK1	1588	1634	light responsive
PmuVar_Chr2_1968	PmvMPK1	225	271	light responsive
PmuVar_Chr2_1968	PmvMPK1	651	697	light responsive
PmuVar_Chr2_1968	PmvMPK1	1231	1277	light responsive
PmuVar_Chr2_1968	PmvMPK1	1256	1302	light responsive
PmuVar_Chr2_1968	PmvMPK1	91	136	MeJA-responsive
PmuVar_Chr2_1968	PmvMPK1	1569	1614	MeJA-responsive
PmuVar_Chr2_1968	PmvMPK1	396	444	light responsive
PmuVar_Chr2_1968	PmvMPK1	226	271	abscisic acid responsive
PmuVar_Chr2_1968	PmvMPK1	651	697	abscisic acid responsive
PmuVar_Chr2_1968	PmvMPK1	652	697	abscisic acid responsive
PmuVar_Chr2_1968	PmvMPK1	782	831	abscisic acid responsive
PmuVar_Chr2_1968	PmvMPK1	1231	1276	abscisic acid responsive
PmuVar_Chr2_1968	PmvMPK1	1256	1302	abscisic acid responsive
PmuVar_Chr2_1968	PmvMPK1	1257	1302	abscisic acid responsive
PmuVar_Chr2_1968	PmvMPK1	104	154	light responsive
PmuVar_Chr2_1968	PmvMPK1	734	783	light responsive
PmuVar_Chr2_1968	PmvMPK1	558	604	auxin-responsive
PmuVar_Chr2_1968	PmvMPK1	1283	1329	auxin-responsive
PmuVar_Chr2_1968	PmvMPK1	1292	1338	auxin-responsive
PmuVar_Chr2_1968	PmvMPK1	1319	1365	auxin-responsive
PmuVar_Chr2_1968	PmvMPK1	1337	1383	auxin-responsive
PmuVar_Chr2_1968	PmvMPK1	91	136	MeJA-responsive
PmuVar_Chr2_1968	PmvMPK1	1569	1614	MeJA-responsive
PmuVar_Chr2_2455	PmvMPK17	-9	36	MeJA-responsive
PmuVar_Chr2_2455	PmvMPK17	534	579	MeJA-responsive
PmuVar_Chr2_2455	PmvMPK17	1140	1187	gibberellin-responsive
PmuVar_Chr2_2455	PmvMPK17	412	462	light responsive
PmuVar_Chr2_2455	PmvMPK17	505	551	low-temperature responsive
PmuVar_Chr2_2455	PmvMPK17	1805	1851	auxin-responsive
PmuVar_Chr2_2455	PmvMPK17	-9	36	MeJA-responsive
PmuVar_Chr2_2455	PmvMPK17	534	579	MeJA-responsive
PmuVar_Chr2_2455	PmvMPK17	610	656	drought-inducibility
PmuVar_Chr2_2455	PmvMPK17	703	749	drought-inducibility
PmuVar_Chr2_2455	PmvMPK17	808	854	drought-inducibility
PmuVar_Chr2_2455	PmvMPK17	913	959	drought-inducibility
PmuVar_Chr2_2455	PmvMPK17	1018	1064	drought-inducibility
PmuVar_Chr2_2455	PmvMPK17	1117	1163	drought-inducibility
PmuVar_Chr2_2455	PmvMPK17	1239	1285	drought-inducibility
PmuVar_Chr2_2455	PmvMPK17	1375	1421	drought-inducibility
PmuVar_Chr2_2455	PmvMPK17	1384	1430	drought-inducibility
PmuVar_Chr2_2455	PmvMPK17	1843	1889	drought-inducibility
PmuVar_Chr2_2455	PmvMPK17	579	625	anaerobic induction
PmuVar_Chr2_2455	PmvMPK17	666	712	anaerobic induction
PmuVar_Chr2_2455	PmvMPK17	672	718	anaerobic induction
PmuVar_Chr2_2455	PmvMPK17	678	724	anaerobic induction
PmuVar_Chr2_2455	PmvMPK17	771	817	anaerobic induction
PmuVar_Chr2_2455	PmvMPK17	777	823	anaerobic induction
PmuVar_Chr2_2455	PmvMPK17	783	829	anaerobic induction
PmuVar_Chr2_2455	PmvMPK17	876	922	anaerobic induction
PmuVar_Chr2_2455	PmvMPK17	882	928	anaerobic induction
PmuVar_Chr2_2455	PmvMPK17	888	934	anaerobic induction
PmuVar_Chr2_2455	PmvMPK17	981	1027	anaerobic induction
PmuVar_Chr2_2455	PmvMPK17	987	1033	anaerobic induction
PmuVar_Chr2_2455	PmvMPK17	993	1039	anaerobic induction
PmuVar_Chr2_2455	PmvMPK17	1086	1132	anaerobic induction
PmuVar_Chr2_2455	PmvMPK17	1092	1138	anaerobic induction
PmuVar_Chr2_2455	PmvMPK17	1182	1228	anaerobic induction
PmuVar_Chr2_2455	PmvMPK17	1612	1658	anaerobic induction
PmuVar_Chr2_2455	PmvMPK17	1835	1881	anaerobic induction
PmuVar_Chr2_2455	PmvMPK17	596	644	light responsive
PmuVar_Chr2_2455	PmvMPK17	794	842	light responsive
PmuVar_Chr2_2455	PmvMPK17	1004	1052	light responsive
PmuVar_Chr2_2455	PmvMPK17	1171.47	1218.01	MeJA-responsive
PmuVar_Chr2_5103	PmvMPK16	1277	1324	auxin-responsive
PmuVar_Chr2_5103	PmvMPK16	1478	1525	auxin-responsive
PmuVar_Chr2_5103	PmvMPK16	75	124	zein metabolism
PmuVar_Chr2_5103	PmvMPK16	1958	2007	zein metabolism
PmuVar_Chr2_5103	PmvMPK16	1763	1811.5	palisade mesophyll cells
PmuVar_Chr2_5103	PmvMPK16	1298	1345	gibberellin-responsive
PmuVar_Chr2_5103	PmvMPK16	0	47	light responsive
PmuVar_Chr2_5103	PmvMPK16	1183	1229	anaerobic induction
PmuVar_Chr2_5103	PmvMPK16	1681	1727	anaerobic induction
PmuVar_Chr2_5103	PmvMPK16	1891	1937	drought-inducibility
PmuVar_Chr2_5103	PmvMPK16	1324	1370	light responsive
PmuVar_Chr2_5103	PmvMPK16	409	456	light responsive
PmuVar_Chr2_5103	PmvMPK16	501	547	low-temperature responsive
PmuVar_Chr2_5103	PmvMPK16	1973	2019	low-temperature responsive
PmuVar_Chr2_5103	PmvMPK16	1325	1370	abscisic acid responsive
PmuVar_Chr2_5103	PmvMPK16	1520	1568	light responsive
PmuVar_Chr2_5103	PmvMPK16	484	530	meristem expression
PmuVar_Chr3_1670	PmvMPK19	1089	1134	MeJA-responsive
PmuVar_Chr3_1670	PmvMPK19	1396	1441	MeJA-responsive
PmuVar_Chr3_1670	PmvMPK19	1220	1265	abscisic acid responsive
PmuVar_Chr3_1670	PmvMPK19	1237	1284	abscisic acid responsive
PmuVar_Chr3_1670	PmvMPK19	1270	1317	abscisic acid responsive
PmuVar_Chr3_1670	PmvMPK19	1013	1059	light responsive
PmuVar_Chr3_1670	PmvMPK19	1133	1182	defense and stress responsive
PmuVar_Chr3_1670	PmvMPK19	1314	1363	light responsive
PmuVar_Chr3_1670	PmvMPK19	1761	1811	light responsive
PmuVar_Chr3_1670	PmvMPK19	1089	1134	MeJA-responsive
PmuVar_Chr3_1670	PmvMPK19	1396	1441	MeJA-responsive
PmuVar_Chr3_1670	PmvMPK19	1927	1973	auxin-responsive
PmuVar_Chr3_1670	PmvMPK19	295	341	light responsive
PmuVar_Chr3_1670	PmvMPK19	1004	1050	light responsive
PmuVar_Chr3_1670	PmvMPK19	895	944	light responsive
PmuVar_Chr3_1670	PmvMPK19	1283	1329	meristem expression
PmuVar_Chr3_1670	PmvMPK19	1391	1437	meristem expression
PmuVar_Chr3_1670	PmvMPK19	534	580	light responsive
PmuVar_Chr3_1670	PmvMPK19	1519	1565	light responsive
PmuVar_Chr3_1670	PmvMPK19	1219	1265	light responsive
PmuVar_Chr3_1670	PmvMPK19	292	339	light responsive
PmuVar_Chr3_1670	PmvMPK19	805	851	anaerobic induction
PmuVar_Chr3_1670	PmvMPK19	1505	1551	anaerobic induction
PmuVar_Chr3_1670	PmvMPK19	495	541	drought-inducibility
PmuVar_Chr3_1670	PmvMPK19	835	881	drought-inducibility
PmuVar_Chr3_1670	PmvMPK19	1696	1744	light responsive
PmuVar_Chr4_3258	PmvMPK20	1025	1074	light responsive
PmuVar_Chr4_3258	PmvMPK20	1094	1140	light responsive
PmuVar_Chr4_3258	PmvMPK20	805	855	light responsive
PmuVar_Chr4_3258	PmvMPK20	810	859	light responsive
PmuVar_Chr4_3258	PmvMPK20	1015	1061	anaerobic induction
PmuVar_Chr4_3258	PmvMPK20	1247	1293	anaerobic induction
PmuVar_Chr4_3258	PmvMPK20	1497	1544	gibberellin-responsive
PmuVar_Chr4_3258	PmvMPK20	204	250	light responsive
PmuVar_Chr4_3258	PmvMPK20	598	644	light responsive
PmuVar_Chr4_3258	PmvMPK20	974	1020	light responsive
PmuVar_Chr4_3258	PmvMPK20	1347	1393	light responsive
PmuVar_Chr4_3258	PmvMPK20	383	429	auxin-responsive
PmuVar_Chr4_3258	PmvMPK20	1808	1857	light responsive
PmuVar_Chr4_3258	PmvMPK20	575	622	light responsive
PmuVar_Chr4_3258	PmvMPK20	576	622	light responsive
PmuVar_Chr4_3258	PmvMPK20	626	673	light responsive
PmuVar_Chr4_3258	PmvMPK20	627	673	light responsive
PmuVar_Chr4_3258	PmvMPK20	1009	1055	light responsive
PmuVar_Chr4_3258	PmvMPK20	1094	1140	abscisic acid responsive
PmuVar_Chr4_3258	PmvMPK20	1095	1140	abscisic acid responsive
PmuVar_Chr4_3258	PmvMPK20	693	741	light responsive
PmuVar_Chr4_3258	PmvMPK20	956	1004	light responsive
PmuVar_Chr4_3258	PmvMPK20	79	125	light responsive
PmuVar_Chr4_3258	PmvMPK20	1259	1305	low-temperature responsive
PmuVar_Chr4_3258	PmvMPK20	1094	1140	light responsive
PmuVar_Chr5_2162	PmvMPK4	640	686	light responsive
PmuVar_Chr5_2162	PmvMPK4	1348	1394	light responsive
PmuVar_Chr5_2162	PmvMPK4	918	966	palisade mesophyll cells
PmuVar_Chr5_2162	PmvMPK4	1162	1211	wound responsive
PmuVar_Chr5_2162	PmvMPK4	1165	1214	wound responsive
PmuVar_Chr5_2162	PmvMPK4	1303	1349	light responsive
PmuVar_Chr5_2162	PmvMPK4	459	508	light responsive
PmuVar_Chr5_2162	PmvMPK4	1204	1253	light responsive
PmuVar_Chr5_2162	PmvMPK4	10	56	light responsive
PmuVar_Chr5_2162	PmvMPK4	631	677	anaerobic induction
PmuVar_Chr5_2162	PmvMPK4	812	858	anaerobic induction
PmuVar_Chr5_2162	PmvMPK4	980	1026	anaerobic induction
PmuVar_Chr5_2162	PmvMPK4	212	257	MeJA-responsive
PmuVar_Chr5_2162	PmvMPK4	535	580	abscisic acid responsive
PmuVar_Chr5_2162	PmvMPK4	1304	1349	abscisic acid responsive
PmuVar_Chr5_2162	PmvMPK4	419	465	light responsive
PmuVar_Chr5_2162	PmvMPK4	1928	1974	low-temperature responsive
PmuVar_Chr5_2162	PmvMPK4	1955	2001	low-temperature responsive
PmuVar_Chr5_2162	PmvMPK4	535	581	light responsive
PmuVar_Chr5_2162	PmvMPK4	1456	1505	defense and stress responsive
PmuVar_Chr5_2162	PmvMPK4	1493	1542	defense and stress responsive
PmuVar_Chr5_2162	PmvMPK4	212	257	MeJA-responsive
PmuVar_Chr5_2162	PmvMPK4	1377	1423	auxin-responsive
PmuVar_Chr5_2162	PmvMPK4	18	64	light responsive
PmuVar_Chr5_2162	PmvMPK4	1973	2019	light responsive
PmuVar_Chr7_0255	PmvMPK12	1141	1187	light responsive
PmuVar_Chr7_0255	PmvMPK12	244	291	light responsive
PmuVar_Chr7_0255	PmvMPK12	200	246	anaerobic induction
PmuVar_Chr7_0255	PmvMPK12	722	768	anaerobic induction
PmuVar_Chr7_0255	PmvMPK12	772	818	anaerobic induction
PmuVar_Chr7_0255	PmvMPK12	994	1040	anaerobic induction
PmuVar_Chr7_0255	PmvMPK12	1273	1319	anaerobic induction
PmuVar_Chr7_0255	PmvMPK12	1320	1366	anaerobic induction
PmuVar_Chr7_0255	PmvMPK12	1559	1605	anaerobic induction
PmuVar_Chr7_0255	PmvMPK12	1604	1650	anaerobic induction
PmuVar_Chr7_0255	PmvMPK12	1703	1749	anaerobic induction
PmuVar_Chr7_0255	PmvMPK12	1794	1840	anaerobic induction
PmuVar_Chr7_0255	PmvMPK12	1349	1396	gibberellin-responsive
PmuVar_Chr7_0255	PmvMPK12	1065	1112	gibberellin-responsive
PmuVar_Chr7_0255	PmvMPK12	1640	1687	gibberellin-responsive
PmuVar_Chr7_0255	PmvMPK12	1944	1991	gibberellin-responsive
PmuVar_Chr7_0255	PmvMPK12	194	240	light responsive
PmuVar_Chr7_0255	PmvMPK12	507	556	light responsive
PmuVar_Chr7_0255	PmvMPK12	1809	1858	light responsive
PmuVar_Chr7_0255	PmvMPK12	584	630	meristem expression
PmuVar_Chr7_0255	PmvMPK12	1634	1680	meristem expression
PmuVar_Chr7_0255	PmvMPK12	508	553	abscisic acid responsive
PmuVar_Chr7_0255	PmvMPK12	1142	1187	abscisic acid responsive
PmuVar_Chr7_0255	PmvMPK12	1824	1871	gibberellin-responsive
PmuVar_Chr7_0255	PmvMPK12	508	554	light responsive
PmuVar_Chr7_1503	PmvMPK8	1610	1656	meristem expression
PmuVar_Chr7_1503	PmvMPK8	1859	1905	meristem expression
PmuVar_Chr7_1503	PmvMPK8	879	924	abscisic acid responsive
PmuVar_Chr7_1503	PmvMPK8	888	937	abscisic acid responsive
PmuVar_Chr7_1503	PmvMPK8	890	935	abscisic acid responsive
PmuVar_Chr7_1503	PmvMPK8	1836	1885	defense and stress responsive
PmuVar_Chr7_1503	PmvMPK8	878	924	light responsive
PmuVar_Chr7_1503	PmvMPK8	890	936	light responsive
PmuVar_Chr7_1503	PmvMPK8	15	61	light responsive
PmuVar_Chr7_1503	PmvMPK8	1136	1182	light responsive
PmuVar_Chr7_1503	PmvMPK8	1686	1732	light responsive
PmuVar_Chr7_1503	PmvMPK8	455	501	low-temperature responsive
PmuVar_Chr7_1503	PmvMPK8	1834	1880	low-temperature responsive
PmuVar_Chr7_1503	PmvMPK8	1072	1118	drought-inducibility
PmuVar_Chr7_1503	PmvMPK8	1935	1981	drought-inducibility
PmuVar_Chr7_1503	PmvMPK8	431	477	light responsive
PmuVar_Chr7_1503	PmvMPK8	374	420	anaerobic induction
PmuVar_Chr7_1503	PmvMPK8	1174	1220	anaerobic induction
PmuVar_Chr7_1503	PmvMPK8	1525	1571	anaerobic induction
PmuVar_Chr7_1503	PmvMPK8	38	84	light responsive
PmuVar_Chr7_1503	PmvMPK8	60	106	light responsive
PmuVar_Chr7_1503	PmvMPK8	595	641	light responsive
PmuVar_Chr7_1503	PmvMPK8	1421	1467	light responsive
PmuVar_Chr7_1503	PmvMPK8	939	989	light responsive
PmuVar_Chr7_1503	PmvMPK8	95	143	zein metabolism
PmuVar_Chr7_1503	PmvMPK8	1308	1357	zein metabolism
PmuVar_Chr7_1503	PmvMPK8	80	129	salicylic acid responsive
PmuVar_Chr8_0208	PmvMPK6	406	455	zein metabolism
PmuVar_Chr8_0208	PmvMPK6	797	846	zein metabolism
PmuVar_Chr8_0208	PmvMPK6	398	444	light responsive
PmuVar_Chr8_0208	PmvMPK6	1164	1210	light responsive
PmuVar_Chr8_0208	PmvMPK6	1381	1427	light responsive
PmuVar_Chr8_0208	PmvMPK6	45	92	gibberellin-responsive
PmuVar_Chr8_0208	PmvMPK6	1496	1544.5	palisade mesophyll cells
PmuVar_Chr8_0208	PmvMPK6	1142	1188	drought-inducibility
PmuVar_Chr8_0208	PmvMPK6	93	139	anaerobic induction
PmuVar_Chr8_0208	PmvMPK6	633	679	anaerobic induction
PmuVar_Chr8_0208	PmvMPK6	694	740	anaerobic induction
PmuVar_Chr8_0208	PmvMPK6	804	850	anaerobic induction
PmuVar_Chr8_0208	PmvMPK6	930	976	anaerobic induction
PmuVar_Chr8_0208	PmvMPK6	623	670	light responsive
PmuVar_Chr8_0208	PmvMPK6	990	1036	light responsive
PmuVar_Chr8_0208	PmvMPK6	228	274	low-temperature responsive
PmuVar_Chr8_0208	PmvMPK6	925	971	low-temperature responsive
PmuVar_Chr8_0208	PmvMPK6	1975	2021	low-temperature responsive
PmuVar_Chr8_0208	PmvMPK6	415	460	MeJA-responsive
PmuVar_Chr8_0208	PmvMPK6	992	1037	MeJA-responsive
PmuVar_Chr8_0208	PmvMPK6	990	1035	abscisic acid responsive
PmuVar_Chr8_0208	PmvMPK6	298	344	meristem expression
PmuVar_Chr8_0208	PmvMPK6	1622	1668	meristem expression
PmuVar_Chr8_0208	PmvMPK6	107	154	light responsive
PmuVar_Chr8_0208	PmvMPK6	112	159	light responsive
PmuVar_Chr8_0208	PmvMPK6	117	164	light responsive
PmuVar_Chr8_0208	PmvMPK6	415	460	MeJA-responsive
PmuVar_Chr8_0208	PmvMPK6	992	1037	MeJA-responsive
PmuVar_Chr8_1256	PmvMPK7	1961	2010	defense and stress responsive
PmuVar_Chr8_1256	PmvMPK7	1968	2014	light responsive
PmuVar_Chr8_1256	PmvMPK7	424	469	abscisic acid responsive
PmuVar_Chr8_1256	PmvMPK7	1472	1517	abscisic acid responsive
PmuVar_Chr8_1256	PmvMPK7	1969	2014	abscisic acid responsive
PmuVar_Chr8_1256	PmvMPK7	1404	1449	MeJA-responsive
PmuVar_Chr8_1256	PmvMPK7	1495	1540	MeJA-responsive
PmuVar_Chr8_1256	PmvMPK7	1974	2019	MeJA-responsive
PmuVar_Chr8_1256	PmvMPK7	1648	1695	gibberellin-responsive
PmuVar_Chr8_1256	PmvMPK7	1353	1399	light responsive
PmuVar_Chr8_1256	PmvMPK7	1657	1703	auxin-responsive
PmuVar_Chr8_1256	PmvMPK7	1404	1449	MeJA-responsive
PmuVar_Chr8_1256	PmvMPK7	1495	1540	MeJA-responsive
PmuVar_Chr8_1256	PmvMPK7	1974	2019	MeJA-responsive
PmuVar_Chr8_1256	PmvMPK7	1344	1391	gibberellin-responsive
PmuVar_Chr8_1256	PmvMPK7	655	701	light responsive
PmuVar_Chr8_1256	PmvMPK7	1705	1751	light responsive
PmuVar_Chr8_1256	PmvMPK7	976	1024	light responsive
PmuVar_Chr8_1256	PmvMPK7	1076	1123	light responsive
PmuVar_Chr8_1256	PmvMPK7	486	532	anaerobic induction
PmuVar_Chr8_1256	PmvMPK7	600	646	anaerobic induction
PmuVar_Chr8_1256	PmvMPK7	905	951	anaerobic induction
PmuVar_Chr8_1256	PmvMPK7	1723	1769	anaerobic induction
PmuVar_Chr8_1256	PmvMPK7	1830	1876	anaerobic induction
PmuVar_Chr8_1256	PmvMPK7	424	470	light responsive
PmuVar_Chr8_1256	PmvMPK7	1471	1517	light responsive

## Sheet: Table S8
Table S8. The data of cis-acting element in PmMKKs and PmvMKKs promoters						The number of elements in each gene
Locus	Gene name	location		elements		Elements	PmMKK9-2	PmMKK9-3	PmMKK3	PmMKK10	PmMKK9-1	PmMKK2	PmMKK6
Pm007435	PmMKK9-2	673	721	light responsive		light responsive	25	9	13	12	20	13	8
Pm007435	PmMKK9-2	746	792	light responsive		abscisic acid responsive	11	1	4	5	7	4	0
Pm007435	PmMKK9-2	928	974	light responsive		low-temperature responsive	2	1	0	1	0	1	4
Pm007435	PmMKK9-2	1244	1290	light responsive		gibberellin-responsive	2	2	0	2	0	3	1
Pm007435	PmMKK9-2	744	793	abscisic acid responsive		circadian control	1	0	1	0	0	1	0
Pm007435	PmMKK9-2	746	792	abscisic acid responsive		auxin-responsive	0	2	1	1	0	1	0
Pm007435	PmMKK9-2	747	792	abscisic acid responsive		MeJA-responsive	0	2	4	2	4	0	2
Pm007435	PmMKK9-2	926	975	abscisic acid responsive		drought-inducibility	0	1	0	2	0	0	1
Pm007435	PmMKK9-2	928	974	abscisic acid responsive		meristem expression	0	0	1	1	2	1	1
Pm007435	PmMKK9-2	929	974	abscisic acid responsive		anaerobic induction	0	0	2	1	2	1	6
Pm007435	PmMKK9-2	1042	1091	abscisic acid responsive		zein metabolism	0	0	0	0	2	1	0
Pm007435	PmMKK9-2	1044	1089	abscisic acid responsive		defense and stress responsive	0	0	0	0	0	1	1
Pm007435	PmMKK9-2	1093	1142	abscisic acid responsive		salicylic acid responsive	0	0	0	0	0	1	2
Pm007435	PmMKK9-2	1244	1290	abscisic acid responsive
Pm007435	PmMKK9-2	1245	1290	abscisic acid responsive
Pm007435	PmMKK9-2	1991	2039	light responsive		Elements	PmvMKK9-1	PmvMKK9-3	PmvMKK3	PmvMKK9-2	PmvMKK10	PmvMKK6	PmvMKK2
Pm007435	PmMKK9-2	211	260	light responsive		light responsive	10	23	12	19	12	9	13
Pm007435	PmMKK9-2	11	57	light responsive		abscisic acid responsive	1	9	5	8	5	1	5
Pm007435	PmMKK9-2	1136	1182	light responsive		low-temperature responsive	1	3	0	0	1	4	1
Pm007435	PmMKK9-2	412	460	light responsive		gibberellin-responsive	2	2	1	0	2	1	3
Pm007435	PmMKK9-2	1646	1694	light responsive		circadian control	0	1	1	0	0	0	1
Pm007435	PmMKK9-2	1020	1066	low-temperature responsive		auxin-responsive	2	0	1	0	1	0	1
Pm007435	PmMKK9-2	1857	1903	low-temperature responsive		MeJA-responsive	2	0	2	4	2	2	0
Pm007435	PmMKK9-2	772	822	light responsive		drought-inducibility	1	0	0	0	2	1	0
Pm007435	PmMKK9-2	817	867	light responsive		meristem expression	0	2	1	2	1	1	2
Pm007435	PmMKK9-2	862	912	light responsive		anaerobic induction	0	3	2	1	0	5	1
Pm007435	PmMKK9-2	976	1026	light responsive		zein metabolism	0	0	0	1	0	0	1
Pm007435	PmMKK9-2	1191	1240	light responsive		defense and stress responsive	0	0	0	0	0	1	0
Pm007435	PmMKK9-2	1197	1246	light responsive		salicylic acid responsive	0	0	0	0	0	2	1
Pm007435	PmMKK9-2	1547	1594	light responsive
Pm007435	PmMKK9-2	595	642	gibberellin-responsive
Pm007435	PmMKK9-2	743	795	light responsive
Pm007435	PmMKK9-2	745	794	light responsive
Pm007435	PmMKK9-2	746	792	light responsive
Pm007435	PmMKK9-2	925	976	light responsive
Pm007435	PmMKK9-2	927	976	light responsive
Pm007435	PmMKK9-2	928	974	light responsive
Pm007435	PmMKK9-2	1044	1090	light responsive
Pm007435	PmMKK9-2	1244	1290	light responsive
Pm007435	PmMKK9-2	1203	1250	gibberellin-responsive
Pm007435	PmMKK9-2	803	852	circadian control
Pm008654	PmMKK9-3	846	894	light responsive
Pm008654	PmMKK9-3	1991	2039	light responsive
Pm008654	PmMKK9-3	834	879	abscisic acid responsive
Pm008654	PmMKK9-3	1867	1914	auxin-responsive
Pm008654	PmMKK9-3	473	520	gibberellin-responsive
Pm008654	PmMKK9-3	244	289	MeJA-responsive
Pm008654	PmMKK9-3	1670	1718	light responsive
Pm008654	PmMKK9-3	352	398	light responsive
Pm008654	PmMKK9-3	1309	1355	light responsive
Pm008654	PmMKK9-3	1548	1594	light responsive
Pm008654	PmMKK9-3	244	289	MeJA-responsive
Pm008654	PmMKK9-3	184	230	drought-inducibility
Pm008654	PmMKK9-3	1560	1607	light responsive
Pm008654	PmMKK9-3	26	72	auxin-responsive
Pm008654	PmMKK9-3	1854	1900	low-temperature responsive
Pm008654	PmMKK9-3	834	880	light responsive
Pm008654	PmMKK9-3	1451	1497	light responsive
Pm008654	PmMKK9-3	308	355	gibberellin-responsive
Pm015648	PmMKK3	877	922	MeJA-responsive
Pm015648	PmMKK3	1879	1924	MeJA-responsive
Pm015648	PmMKK3	1180	1226	light responsive
Pm015648	PmMKK3	1560	1606	light responsive
Pm015648	PmMKK3	35	81	light responsive
Pm015648	PmMKK3	106	152	light responsive
Pm015648	PmMKK3	877	922	MeJA-responsive
Pm015648	PmMKK3	1879	1924	MeJA-responsive
Pm015648	PmMKK3	1057	1103	meristem expression
Pm015648	PmMKK3	449	499	light responsive
Pm015648	PmMKK3	36	81	abscisic acid responsive
Pm015648	PmMKK3	106	152	abscisic acid responsive
Pm015648	PmMKK3	107	152	abscisic acid responsive
Pm015648	PmMKK3	716	761	abscisic acid responsive
Pm015648	PmMKK3	147	193	light responsive
Pm015648	PmMKK3	188	234	light responsive
Pm015648	PmMKK3	105	153	light responsive
Pm015648	PmMKK3	106	152	light responsive
Pm015648	PmMKK3	716	762	light responsive
Pm015648	PmMKK3	1382	1431	circadian control
Pm015648	PmMKK3	335	381	anaerobic induction
Pm015648	PmMKK3	934	980	anaerobic induction
Pm015648	PmMKK3	826	872	auxin-responsive
Pm015648	PmMKK3	144	191	light responsive
Pm015648	PmMKK3	502	549	light responsive
Pm015648	PmMKK3	1869	1916	light responsive
Pm023176	PmMKK10	177	223	anaerobic induction
Pm023176	PmMKK10	678	725	gibberellin-responsive
Pm023176	PmMKK10	1395	1445.5	light responsive
Pm023176	PmMKK10	1677	1723	light responsive
Pm023176	PmMKK10	1723	1769	light responsive
Pm023176	PmMKK10	1721	1771	light responsive
Pm023176	PmMKK10	1276	1323	light responsive
Pm023176	PmMKK10	77	123	drought-inducibility
Pm023176	PmMKK10	321	367	drought-inducibility
Pm023176	PmMKK10	409	455	low-temperature responsive
Pm023176	PmMKK10	125	171	light responsive
Pm023176	PmMKK10	546	592	light responsive
Pm023176	PmMKK10	1259	1305	light responsive
Pm023176	PmMKK10	1281	1327	light responsive
Pm023176	PmMKK10	1628	1674	light responsive
Pm023176	PmMKK10	1917	1963	light responsive
Pm023176	PmMKK10	1880	1925	MeJA-responsive
Pm023176	PmMKK10	1678	1723	abscisic acid responsive
Pm023176	PmMKK10	1720	1770	abscisic acid responsive
Pm023176	PmMKK10	1723	1771	abscisic acid responsive
Pm023176	PmMKK10	1724	1769	abscisic acid responsive
Pm023176	PmMKK10	1821	1870	abscisic acid responsive
Pm023176	PmMKK10	1324	1372	light responsive
Pm023176	PmMKK10	1821	1867	meristem expression
Pm023176	PmMKK10	1880	1925	MeJA-responsive
Pm023176	PmMKK10	732	779	auxin-responsive
Pm023176	PmMKK10	1808	1855	gibberellin-responsive
Pm025044	PmMKK9-1	75	120	abscisic acid responsive
Pm025044	PmMKK9-1	264	309	abscisic acid responsive
Pm025044	PmMKK9-1	639	684	abscisic acid responsive
Pm025044	PmMKK9-1	1704	1750	abscisic acid responsive
Pm025044	PmMKK9-1	1705	1750	abscisic acid responsive
Pm025044	PmMKK9-1	1898	1944	abscisic acid responsive
Pm025044	PmMKK9-1	1899	1944	abscisic acid responsive
Pm025044	PmMKK9-1	74	120	light responsive
Pm025044	PmMKK9-1	264	310	light responsive
Pm025044	PmMKK9-1	1704	1750	light responsive
Pm025044	PmMKK9-1	1898	1944	light responsive
Pm025044	PmMKK9-1	514	560	meristem expression
Pm025044	PmMKK9-1	1686	1732	meristem expression
Pm025044	PmMKK9-1	731	776	MeJA-responsive
Pm025044	PmMKK9-1	1433	1478	MeJA-responsive
Pm025044	PmMKK9-1	18	66	light responsive
Pm025044	PmMKK9-1	1296	1342	light responsive
Pm025044	PmMKK9-1	994	1040	light responsive
Pm025044	PmMKK9-1	1206	1252	light responsive
Pm025044	PmMKK9-1	1918	1964	light responsive
Pm025044	PmMKK9-1	731	776	MeJA-responsive
Pm025044	PmMKK9-1	1433	1478	MeJA-responsive
Pm025044	PmMKK9-1	1752	1801	zein metabolism
Pm025044	PmMKK9-1	1799	1848	zein metabolism
Pm025044	PmMKK9-1	1231	1278	light responsive
Pm025044	PmMKK9-1	321	371	light responsive
Pm025044	PmMKK9-1	547	594	light responsive
Pm025044	PmMKK9-1	1845	1894	light responsive
Pm025044	PmMKK9-1	1154	1200	anaerobic induction
Pm025044	PmMKK9-1	1656	1702	anaerobic induction
Pm025044	PmMKK9-1	638	684	light responsive
Pm025044	PmMKK9-1	1704	1750	light responsive
Pm025044	PmMKK9-1	1898	1944	light responsive
Pm025044	PmMKK9-1	1229	1275	light responsive
Pm025044	PmMKK9-1	659	706	light responsive
Pm025044	PmMKK9-1	665	712	light responsive
Pm025044	PmMKK9-1	671	718	light responsive
Pm027015	PmMKK2	4	50	light responsive
Pm027015	PmMKK2	647	693	light responsive
Pm027015	PmMKK2	1285	1331	light responsive
Pm027015	PmMKK2	952	999	gibberellin-responsive
Pm027015	PmMKK2	1915	1964	zein metabolism
Pm027015	PmMKK2	4	49	abscisic acid responsive
Pm027015	PmMKK2	647	693	abscisic acid responsive
Pm027015	PmMKK2	648	693	abscisic acid responsive
Pm027015	PmMKK2	1286	1331	abscisic acid responsive
Pm027015	PmMKK2	1155	1202	light responsive
Pm027015	PmMKK2	1550	1596	light responsive
Pm027015	PmMKK2	1483	1530	gibberellin-responsive
Pm027015	PmMKK2	1365	1414	circadian control
Pm027015	PmMKK2	297	347	light responsive
Pm027015	PmMKK2	1551	1600	defense and stress responsive
Pm027015	PmMKK2	1584	1630	anaerobic induction
Pm027015	PmMKK2	760	806	low-temperature responsive
Pm027015	PmMKK2	947	993	auxin-responsive
Pm027015	PmMKK2	1536	1585.5	light responsive
Pm027015	PmMKK2	44	90	light responsive
Pm027015	PmMKK2	151	197	light responsive
Pm027015	PmMKK2	258	304	light responsive
Pm027015	PmMKK2	665	711	light responsive
Pm027015	PmMKK2	1738	1787	salicylic acid responsive
Pm027015	PmMKK2	647	693	light responsive
Pm027015	PmMKK2	559	606	gibberellin-responsive
Pm027015	PmMKK2	879	928	light responsive
Pm027015	PmMKK2	1430	1476	meristem expression
Pm027289	PmMKK6	84	130	meristem expression
Pm027289	PmMKK6	1772	1817	MeJA-responsive
Pm027289	PmMKK6	52	100	light responsive
Pm027289	PmMKK6	1772	1817	MeJA-responsive
Pm027289	PmMKK6	672	718	light responsive
Pm027289	PmMKK6	791	837	light responsive
Pm027289	PmMKK6	1585	1631	light responsive
Pm027289	PmMKK6	1697	1743	light responsive
Pm027289	PmMKK6	225	274	salicylic acid responsive
Pm027289	PmMKK6	1868	1917	salicylic acid responsive
Pm027289	PmMKK6	686	732	low-temperature responsive
Pm027289	PmMKK6	853	899	low-temperature responsive
Pm027289	PmMKK6	936	982	low-temperature responsive
Pm027289	PmMKK6	1924	1970	low-temperature responsive
Pm027289	PmMKK6	1578	1629	light responsive
Pm027289	PmMKK6	1974	2020	drought-inducibility
Pm027289	PmMKK6	618	664	light responsive
Pm027289	PmMKK6	757	803	light responsive
Pm027289	PmMKK6	41	87	anaerobic induction
Pm027289	PmMKK6	867	913	anaerobic induction
Pm027289	PmMKK6	1166	1212	anaerobic induction
Pm027289	PmMKK6	1635	1681	anaerobic induction
Pm027289	PmMKK6	1680	1726	anaerobic induction
Pm027289	PmMKK6	1825	1871	anaerobic induction
Pm027289	PmMKK6	1819	1868	defense and stress responsive
Pm027289	PmMKK6	362	409	gibberellin-responsive
PmuVar_Chr2_4435	PmvMKK9-1	11	57	auxin-responsive
PmuVar_Chr2_4435	PmvMKK9-1	229	274	MeJA-responsive
PmuVar_Chr2_4435	PmvMKK9-1	819	864	abscisic acid responsive
PmuVar_Chr2_4435	PmvMKK9-1	169	215	drought-inducibility
PmuVar_Chr2_4435	PmvMKK9-1	229	274	MeJA-responsive
PmuVar_Chr2_4435	PmvMKK9-1	831	879	light responsive
PmuVar_Chr2_4435	PmvMKK9-1	1973	2021	light responsive
PmuVar_Chr2_4435	PmvMKK9-1	1849	1896	auxin-responsive
PmuVar_Chr2_4435	PmvMKK9-1	1547	1594	light responsive
PmuVar_Chr2_4435	PmvMKK9-1	293	340	gibberellin-responsive
PmuVar_Chr2_4435	PmvMKK9-1	1836	1882	low-temperature responsive
PmuVar_Chr2_4435	PmvMKK9-1	599	646	light responsive
PmuVar_Chr2_4435	PmvMKK9-1	1438	1484	light responsive
PmuVar_Chr2_4435	PmvMKK9-1	337	383	light responsive
PmuVar_Chr2_4435	PmvMKK9-1	1296	1342	light responsive
PmuVar_Chr2_4435	PmvMKK9-1	1535	1581	light responsive
PmuVar_Chr2_4435	PmvMKK9-1	458	505	gibberellin-responsive
PmuVar_Chr2_4435	PmvMKK9-1	1652	1700	light responsive
PmuVar_Chr2_4435	PmvMKK9-1	819	865	light responsive
PmuVar_Chr2_5667	PmvMKK9-3	541	590	circadian control
PmuVar_Chr2_5667	PmvMKK9-3	737	783	low-temperature responsive
PmuVar_Chr2_5667	PmvMKK9-3	797	843	low-temperature responsive
PmuVar_Chr2_5667	PmvMKK9-3	1839	1885	low-temperature responsive
PmuVar_Chr2_5667	PmvMKK9-3	-3	49	light responsive
PmuVar_Chr2_5667	PmvMKK9-3	1094	1140	light responsive
PmuVar_Chr2_5667	PmvMKK9-3	150	198	light responsive
PmuVar_Chr2_5667	PmvMKK9-3	1628	1676	light responsive
PmuVar_Chr2_5667	PmvMKK9-3	481	533	light responsive
PmuVar_Chr2_5667	PmvMKK9-3	483	532	light responsive
PmuVar_Chr2_5667	PmvMKK9-3	484	530	light responsive
PmuVar_Chr2_5667	PmvMKK9-3	665	716	light responsive
PmuVar_Chr2_5667	PmvMKK9-3	667	716	light responsive
PmuVar_Chr2_5667	PmvMKK9-3	668	714	light responsive
PmuVar_Chr2_5667	PmvMKK9-3	761	807	light responsive
PmuVar_Chr2_5667	PmvMKK9-3	1161	1208	gibberellin-responsive
PmuVar_Chr2_5667	PmvMKK9-3	333	380	gibberellin-responsive
PmuVar_Chr2_5667	PmvMKK9-3	1536	1583	light responsive
PmuVar_Chr2_5667	PmvMKK9-3	1585	1631	light responsive
PmuVar_Chr2_5667	PmvMKK9-3	1973	2021	light responsive
PmuVar_Chr2_5667	PmvMKK9-3	1099	1145	anaerobic induction
PmuVar_Chr2_5667	PmvMKK9-3	1173	1219	anaerobic induction
PmuVar_Chr2_5667	PmvMKK9-3	1561	1607	anaerobic induction
PmuVar_Chr2_5667	PmvMKK9-3	411	459	light responsive
PmuVar_Chr2_5667	PmvMKK9-3	303	349	light responsive
PmuVar_Chr2_5667	PmvMKK9-3	484	530	light responsive
PmuVar_Chr2_5667	PmvMKK9-3	668	714	light responsive
PmuVar_Chr2_5667	PmvMKK9-3	1193	1239	meristem expression
PmuVar_Chr2_5667	PmvMKK9-3	1211	1257	meristem expression
PmuVar_Chr2_5667	PmvMKK9-3	510	560	light responsive
PmuVar_Chr2_5667	PmvMKK9-3	694	744	light responsive
PmuVar_Chr2_5667	PmvMKK9-3	1149	1198	light responsive
PmuVar_Chr2_5667	PmvMKK9-3	1155	1204	light responsive
PmuVar_Chr2_5667	PmvMKK9-3	168	214	light responsive
PmuVar_Chr2_5667	PmvMKK9-3	303	348	abscisic acid responsive
PmuVar_Chr2_5667	PmvMKK9-3	482	531	abscisic acid responsive
PmuVar_Chr2_5667	PmvMKK9-3	484	530	abscisic acid responsive
PmuVar_Chr2_5667	PmvMKK9-3	485	530	abscisic acid responsive
PmuVar_Chr2_5667	PmvMKK9-3	666	715	abscisic acid responsive
PmuVar_Chr2_5667	PmvMKK9-3	668	714	abscisic acid responsive
PmuVar_Chr2_5667	PmvMKK9-3	669	714	abscisic acid responsive
PmuVar_Chr2_5667	PmvMKK9-3	759	808	abscisic acid responsive
PmuVar_Chr2_5667	PmvMKK9-3	761	806	abscisic acid responsive
PmuVar_Chr4_2126	PmvMKK3	1046	1092	meristem expression
PmuVar_Chr4_2126	PmvMKK3	20	66	light responsive
PmuVar_Chr4_2126	PmvMKK3	91	137	light responsive
PmuVar_Chr4_2126	PmvMKK3	320	366	anaerobic induction
PmuVar_Chr4_2126	PmvMKK3	923	969	anaerobic induction
PmuVar_Chr4_2126	PmvMKK3	1861	1906	MeJA-responsive
PmuVar_Chr4_2126	PmvMKK3	434	484	light responsive
PmuVar_Chr4_2126	PmvMKK3	21	66	abscisic acid responsive
PmuVar_Chr4_2126	PmvMKK3	91	137	abscisic acid responsive
PmuVar_Chr4_2126	PmvMKK3	92	137	abscisic acid responsive
PmuVar_Chr4_2126	PmvMKK3	701	746	abscisic acid responsive
PmuVar_Chr4_2126	PmvMKK3	1711	1756	abscisic acid responsive
PmuVar_Chr4_2126	PmvMKK3	815	861	auxin-responsive
PmuVar_Chr4_2126	PmvMKK3	1861	1906	MeJA-responsive
PmuVar_Chr4_2126	PmvMKK3	90	138	light responsive
PmuVar_Chr4_2126	PmvMKK3	91	137	light responsive
PmuVar_Chr4_2126	PmvMKK3	701	747	light responsive
PmuVar_Chr4_2126	PmvMKK3	1708	1758	light responsive
PmuVar_Chr4_2126	PmvMKK3	1710	1756	light responsive
PmuVar_Chr4_2126	PmvMKK3	878	925	gibberellin-responsive
PmuVar_Chr4_2126	PmvMKK3	1371	1420	circadian control
PmuVar_Chr4_2126	PmvMKK3	1549	1595	light responsive
PmuVar_Chr4_2126	PmvMKK3	173	219	light responsive
PmuVar_Chr4_2126	PmvMKK3	487	534	light responsive
PmuVar_Chr4_2126	PmvMKK3	1851	1898	light responsive
PmuVar_Chr7_1550	PmvMKK9-2	1781	1830	zein metabolism
PmuVar_Chr7_1550	PmvMKK9-2	1198	1245	light responsive
PmuVar_Chr7_1550	PmvMKK9-2	1196	1242	light responsive
PmuVar_Chr7_1550	PmvMKK9-2	1267	1313	light responsive
PmuVar_Chr7_1550	PmvMKK9-2	636	683	light responsive
PmuVar_Chr7_1550	PmvMKK9-2	642	689	light responsive
PmuVar_Chr7_1550	PmvMKK9-2	615	661	light responsive
PmuVar_Chr7_1550	PmvMKK9-2	1676	1722	light responsive
PmuVar_Chr7_1550	PmvMKK9-2	1880	1926	light responsive
PmuVar_Chr7_1550	PmvMKK9-2	702	747	MeJA-responsive
PmuVar_Chr7_1550	PmvMKK9-2	1404	1449	MeJA-responsive
PmuVar_Chr7_1550	PmvMKK9-2	965	1011	light responsive
PmuVar_Chr7_1550	PmvMKK9-2	1173	1219	light responsive
PmuVar_Chr7_1550	PmvMKK9-2	1900	1946	light responsive
PmuVar_Chr7_1550	PmvMKK9-2	298	348	light responsive
PmuVar_Chr7_1550	PmvMKK9-2	524	571	light responsive
PmuVar_Chr7_1550	PmvMKK9-2	1827	1876	light responsive
PmuVar_Chr7_1550	PmvMKK9-2	51	96	abscisic acid responsive
PmuVar_Chr7_1550	PmvMKK9-2	241	286	abscisic acid responsive
PmuVar_Chr7_1550	PmvMKK9-2	616	661	abscisic acid responsive
PmuVar_Chr7_1550	PmvMKK9-2	883	928	abscisic acid responsive
PmuVar_Chr7_1550	PmvMKK9-2	1676	1722	abscisic acid responsive
PmuVar_Chr7_1550	PmvMKK9-2	1677	1722	abscisic acid responsive
PmuVar_Chr7_1550	PmvMKK9-2	1880	1926	abscisic acid responsive
PmuVar_Chr7_1550	PmvMKK9-2	1881	1926	abscisic acid responsive
PmuVar_Chr7_1550	PmvMKK9-2	702	747	MeJA-responsive
PmuVar_Chr7_1550	PmvMKK9-2	1404	1449	MeJA-responsive
PmuVar_Chr7_1550	PmvMKK9-2	491	537	meristem expression
PmuVar_Chr7_1550	PmvMKK9-2	1658	1704	meristem expression
PmuVar_Chr7_1550	PmvMKK9-2	50	96	light responsive
PmuVar_Chr7_1550	PmvMKK9-2	241	287	light responsive
PmuVar_Chr7_1550	PmvMKK9-2	883	929	light responsive
PmuVar_Chr7_1550	PmvMKK9-2	1676	1722	light responsive
PmuVar_Chr7_1550	PmvMKK9-2	1880	1926	light responsive
PmuVar_Chr7_1550	PmvMKK9-2	1121	1167	anaerobic induction
PmuVar_Chr7_1991	PmvMKK10	1377	1427.5	light responsive
PmuVar_Chr7_1991	PmvMKK10	1659	1705	light responsive
PmuVar_Chr7_1991	PmvMKK10	1705	1751	light responsive
PmuVar_Chr7_1991	PmvMKK10	414	460	low-temperature responsive
PmuVar_Chr7_1991	PmvMKK10	1790	1837	gibberellin-responsive
PmuVar_Chr7_1991	PmvMKK10	551	597	light responsive
PmuVar_Chr7_1991	PmvMKK10	1241	1287	light responsive
PmuVar_Chr7_1991	PmvMKK10	1263	1309	light responsive
PmuVar_Chr7_1991	PmvMKK10	1610	1656	light responsive
PmuVar_Chr7_1991	PmvMKK10	1899	1945	light responsive
PmuVar_Chr7_1991	PmvMKK10	1258	1305	light responsive
PmuVar_Chr7_1991	PmvMKK10	1703	1753	light responsive
PmuVar_Chr7_1991	PmvMKK10	1638	1685	light responsive
PmuVar_Chr7_1991	PmvMKK10	683	730	gibberellin-responsive
PmuVar_Chr7_1991	PmvMKK10	1306	1354	light responsive
PmuVar_Chr7_1991	PmvMKK10	1803	1849	meristem expression
PmuVar_Chr7_1991	PmvMKK10	737	784	auxin-responsive
PmuVar_Chr7_1991	PmvMKK10	1862	1907	MeJA-responsive
PmuVar_Chr7_1991	PmvMKK10	83	129	drought-inducibility
PmuVar_Chr7_1991	PmvMKK10	326	372	drought-inducibility
PmuVar_Chr7_1991	PmvMKK10	1660	1705	abscisic acid responsive
PmuVar_Chr7_1991	PmvMKK10	1702	1752	abscisic acid responsive
PmuVar_Chr7_1991	PmvMKK10	1705	1753	abscisic acid responsive
PmuVar_Chr7_1991	PmvMKK10	1706	1751	abscisic acid responsive
PmuVar_Chr7_1991	PmvMKK10	1803	1852	abscisic acid responsive
PmuVar_Chr7_1991	PmvMKK10	1862	1907	MeJA-responsive
PmuVar_Chr8_0700	PmvMKK6	101	147	meristem expression
PmuVar_Chr8_0700	PmvMKK6	69	117	light responsive
PmuVar_Chr8_0700	PmvMKK6	766	811	abscisic acid responsive
PmuVar_Chr8_0700	PmvMKK6	689	735	light responsive
PmuVar_Chr8_0700	PmvMKK6	808	854	light responsive
PmuVar_Chr8_0700	PmvMKK6	1567	1613	light responsive
PmuVar_Chr8_0700	PmvMKK6	1560	1611	light responsive
PmuVar_Chr8_0700	PmvMKK6	379	426	gibberellin-responsive
PmuVar_Chr8_0700	PmvMKK6	1801	1850	defense and stress responsive
PmuVar_Chr8_0700	PmvMKK6	1679	1725	light responsive
PmuVar_Chr8_0700	PmvMKK6	635	681	light responsive
PmuVar_Chr8_0700	PmvMKK6	774	820	light responsive
PmuVar_Chr8_0700	PmvMKK6	242	291	salicylic acid responsive
PmuVar_Chr8_0700	PmvMKK6	1850	1899	salicylic acid responsive
PmuVar_Chr8_0700	PmvMKK6	58	104	anaerobic induction
PmuVar_Chr8_0700	PmvMKK6	884	930	anaerobic induction
PmuVar_Chr8_0700	PmvMKK6	1617	1663	anaerobic induction
PmuVar_Chr8_0700	PmvMKK6	1662	1708	anaerobic induction
PmuVar_Chr8_0700	PmvMKK6	1807	1853	anaerobic induction
PmuVar_Chr8_0700	PmvMKK6	1956	2002	drought-inducibility
PmuVar_Chr8_0700	PmvMKK6	1754	1799	MeJA-responsive
PmuVar_Chr8_0700	PmvMKK6	1754	1799	MeJA-responsive
PmuVar_Chr8_0700	PmvMKK6	765	811	light responsive
PmuVar_Chr8_0700	PmvMKK6	703	749	low-temperature responsive
PmuVar_Chr8_0700	PmvMKK6	870	916	low-temperature responsive
PmuVar_Chr8_0700	PmvMKK6	1161	1207	low-temperature responsive
PmuVar_Chr8_0700	PmvMKK6	1906	1952	low-temperature responsive
PmuVar_Chr8_0833	PmvMKK2	553	600	gibberellin-responsive
PmuVar_Chr8_0833	PmvMKK2	1137	1184	light responsive
PmuVar_Chr8_0833	PmvMKK2	1532	1578	light responsive
PmuVar_Chr8_0833	PmvMKK2	38	84	light responsive
PmuVar_Chr8_0833	PmvMKK2	145	191	light responsive
PmuVar_Chr8_0833	PmvMKK2	252	298	light responsive
PmuVar_Chr8_0833	PmvMKK2	659	705	light responsive
PmuVar_Chr8_0833	PmvMKK2	1347	1396	circadian control
PmuVar_Chr8_0833	PmvMKK2	1518	1567.5	light responsive
PmuVar_Chr8_0833	PmvMKK2	1465	1512	gibberellin-responsive
PmuVar_Chr8_0833	PmvMKK2	1720	1769	salicylic acid responsive
PmuVar_Chr8_0833	PmvMKK2	441	487	meristem expression
PmuVar_Chr8_0833	PmvMKK2	1412	1458	meristem expression
PmuVar_Chr8_0833	PmvMKK2	641	687	light responsive
PmuVar_Chr8_0833	PmvMKK2	-2	43	abscisic acid responsive
PmuVar_Chr8_0833	PmvMKK2	639	688	abscisic acid responsive
PmuVar_Chr8_0833	PmvMKK2	641	687	abscisic acid responsive
PmuVar_Chr8_0833	PmvMKK2	642	687	abscisic acid responsive
PmuVar_Chr8_0833	PmvMKK2	1268	1313	abscisic acid responsive
PmuVar_Chr8_0833	PmvMKK2	291	341	light responsive
PmuVar_Chr8_0833	PmvMKK2	739	785	low-temperature responsive
PmuVar_Chr8_0833	PmvMKK2	-2	44	light responsive
PmuVar_Chr8_0833	PmvMKK2	641	687	light responsive
PmuVar_Chr8_0833	PmvMKK2	1267	1313	light responsive
PmuVar_Chr8_0833	PmvMKK2	1897	1946	zein metabolism
PmuVar_Chr8_0833	PmvMKK2	931	978	gibberellin-responsive
PmuVar_Chr8_0833	PmvMKK2	858	907	light responsive
PmuVar_Chr8_0833	PmvMKK2	1566	1612	anaerobic induction
PmuVar_Chr8_0833	PmvMKK2	926	972	auxin-responsive

## Sheet:  Table S9
Table S9. Expression profiles of PmMPK and PmMKK genes in five different tissues (root, stem, leaf, bud and fruit) (RPKM).
Gene name	Root	Stem	Leaf	Flower bud	Fruit
PmMPK13	24.9689	28.3778	39.4625	58.3082	19.9288
PmMPK3	712.833	51.8204	287.467	96.5242	350.624
PmMPK1	62.8448	89.9693	12.3054	48.6966	16.1015
PmMPK16	66.825	33.0106	35.2437	14.8044	26.0866
PmMPK19	52.36	114.245	156.657	166.321	270.94
PmMPK20	70.8772	189.612	59.1744	61.7025	42.9504
PmMPK4	39.8715	65.3268	74.1382	30.5066	52.0075
PmMPK5	54.6867	35.5907	30.6555	6.8598	42.4818
PmMPK8	13.5867	35.6305	14.3124	37.2607	65.1097
PmMPK7	104.346	116.685	100.02	278.032	210.294
PmMPK6	37.7026	45.7186	28.7301	27.6661	39.4213
PmMKK9-2	0.11551	0	0.0722022	1.77325	0.279135
PmMKK9-3	0	0	0	0	0.204337
PmMKK3	12.5521	21.2777	13.1069	15.1833	13.2377
PmMKK10	0	0	0	0.176378	0.197822
PmMKK9-1	65.1166	18.5739	173.529	40.5357	282.094
PmMKK2	74.9806	22.6349	101.352	51.8123	94.4104
PmMKK6	40.5887	15.7116	80.7107	37.1587	46.8664

## Sheet: Table S10
Table S10. Expression profiles of PmMPK and PmMKK genes during the process of flower bud dormancy release (RPKM).
Gene name	Nov.(EDI)	Dec.(EDII)	Jan.(EDIII)	Feb.(NF)
PmMPK13	49.7089	41.2736	43.2721	45.3427
PmMPK3	67.657	57.063	36.8908	26.7302
PmMPK1	33.33	28.6925	30.6509	31.1306
PmMPK16	57.6099	63.936	61.1481	48.2437
PmMPK19	52.7639	63.9081	61.2335	42.4446
PmMPK20	89.3796	96.9353	96.3623	91.2074
PmMPK4	32.8451	29.9074	34.7437	39.6302
PmMPK5	4.35695	6.59445	4.78627	5.86612
PmMPK8	29.7815	31.1528	31.7886	41.6653
PmMPK7	96.3762	98.8713	91.5549	76.4989
PmMPK6	35.5341	37.0633	39.1879	46.734
PmMKK9-2	0.961285	0.67691	1.03501	0.455765
PmMKK9-3	0.138578	0.12067	0.213755	0.131626
PmMKK3	23.4805	24.751	28.2776	25.1273
PmMKK10	0	0	0	1.39949
PmMKK9-1	48.1196	23.2073	22.238	28.8648
PmMKK2	29.4932	29.7866	23.1036	25.7596
PmMKK6	27.1588	27.9185	27.9841	18.1072

[truncated: 2 more sheets: Table S11, Table S12]
